# Supplementary material for: Chlorido(2-methyl-4-oxo-4H-pyran-3-olato-κ 2 O 3,O 4)(1,10-phenanthroline-κ 2 N,N′)copper(II)
Source: Acta Crystallogr Sect E Struct Rep Online. 2008 Jul 31;64(Pt 8):m1104. doi: 10.1107/S1600536808023829 (PMC2962006; doi:10.1107/S1600536808023829)
Supplement: Supplementary file 1 [file e-64-m1104-sup1.cif]

##############################################################################
###                                                                        ###
###        Electronic paper (Acta Crystallographica Section E)             ###
###                                                                        ###
##############################################################################
#                                                                            #
# This CIF contains the data in a paper accepted for publication in Acta     #
# Crystallographica Section E. It conforms to the requirements of Notes      #
# for Authors for Section E, and has been peer reviewed under the auspices   #
# of the IUCr Commission on Journals.                                        #
#                                                                            #
# Full details of the Crystallographic Information File format               #
# are given in the paper "The Crystallographic Information File (CIF):       #
# a New Standard Archive File for Crystallography" by S. R. Hall, F. H.      #
# Allen and I. D. Brown [Acta Cryst. (1991), A47, 655-685].                  #
#                                                                            #
# The current version of the core CIF dictionary is obtainable from          #
# ftp://ftp.iucr.org/pub/cif_core.dic. The current version number is 2.4.    #
#                                                                            #
# Software is freely available for graphical display of the structure(s) in  #
# this CIF.  For information consult the CIF home page http://www.iucr.org/  #
# cif/home.html                                                              #
#                                                                            #
# This file may be used for bona fide research purposes within the           #
# scientific community so long as proper attribution is given to the journal # 
# article from which it was obtained.                                        #
#                                                                            #
##############################################################################
                                             
data_I
_audit_creation_method     SHELXL-97
_chemical_name_systematic
;
;
_chemical_name_common     ?
_chemical_formula_moiety     'C18 H13 Cl Cu N2 O3'
_chemical_formula_sum     'C18 H13 Cl Cu N2 O3'
_chemical_formula_iupac     '[Cu (C6 H5 O3) Cl (C12 H8 N2)]'
_chemical_formula_weight     404.29
_chemical_melting_point     ?
_symmetry_cell_setting     Triclinic
_symmetry_space_group_name_H-M     'P -1'
_symmetry_space_group_name_Hall     '-P 1'
loop_
    _symmetry_equiv_pos_as_xyz
    'x, y, z'
    '-x, -y, -z'
_cell_length_a     9.0043(2)
_cell_length_b     12.0599(2)
_cell_length_c     14.4655(3)
_cell_angle_alpha     77.4120(10)
_cell_angle_beta     87.3800(10)
_cell_angle_gamma     84.5650(10)
_cell_volume     1525.66(5)
_cell_formula_units_Z     4
_cell_measurement_reflns_used     4344
_cell_measurement_theta_min     2.3
_cell_measurement_theta_max     28.2
_cell_measurement_temperature     100(2)
_exptl_crystal_description     'Irregular block'
_exptl_crystal_colour     Green
_exptl_crystal_size_max     0.15
_exptl_crystal_size_mid     0.05
_exptl_crystal_size_min     0.05
_exptl_crystal_density_diffrn     1.760
_exptl_crystal_density_meas     ?
_exptl_crystal_density_method     'not measured'
_exptl_crystal_F_000     820
_exptl_absorpt_coefficient_mu     1.628
_exptl_absorpt_correction_type     Multi-scan
_exptl_absorpt_process_details     '(SADABS; Sheldrick, 1996)'
_exptl_absorpt_correction_T_min     0.7923
_exptl_absorpt_correction_T_max     0.9230
_diffrn_ambient_temperature     100(2)
_diffrn_radiation_type     MoK\a
_diffrn_radiation_wavelength     0.71073
_diffrn_radiation_source     'fine-focus sealed tube'
_diffrn_radiation_monochromator     graphite
_diffrn_measurement_device_type     'Bruker SMART APEX diffractometer'
_diffrn_measurement_method     '\w scans'
_diffrn_detector_area_resol_mean     ?
_diffrn_reflns_number     14221
_diffrn_reflns_av_R_equivalents     0.0410
_diffrn_reflns_av_sigmaI/netI     0.0610
_diffrn_reflns_theta_min     1.44
_diffrn_reflns_theta_max     27.50
_diffrn_reflns_theta_full     27.50
_diffrn_measured_fraction_theta_max     0.973
_diffrn_measured_fraction_theta_full     0.973
_diffrn_reflns_limit_h_min     -11
_diffrn_reflns_limit_h_max     11
_diffrn_reflns_limit_k_min     -15
_diffrn_reflns_limit_k_max     15
_diffrn_reflns_limit_l_min     -18
_diffrn_reflns_limit_l_max     18
_diffrn_standards_number     0
_diffrn_standards_interval_count     0
_diffrn_standards_interval_time     0
_diffrn_standards_decay_%     0
_reflns_number_total     6825
_reflns_number_gt     5053
_reflns_threshold_expression     I>2\s(I)
_refine_ls_structure_factor_coef     Fsqd
_refine_ls_matrix_type     full
_refine_ls_R_factor_all     0.0784
_refine_ls_R_factor_gt     0.0558
_refine_ls_wR_factor_gt     0.1448
_refine_ls_wR_factor_ref     0.1685
_refine_ls_goodness_of_fit_ref     1.040
_refine_ls_restrained_S_all     1.040
_refine_ls_number_reflns     6825
_refine_ls_number_parameters     453
_refine_ls_number_restraints     0
_refine_ls_hydrogen_treatment     constr
_refine_ls_weighting_scheme     calc
_refine_ls_weighting_details
         'calc w=1/[\s^2^(Fo^2^)+(0.1077P)^2^+0.3956P] where P=(Fo^2^+2Fc^2^)/3'
_atom_sites_solution_hydrogens     geom
_atom_sites_solution_primary     direct
_atom_sites_solution_secondary     difmap
_refine_ls_shift/su_max     0.001
_refine_ls_shift/su_mean     0.001
_refine_diff_density_max     2.036
_refine_diff_density_min     -1.265
_refine_ls_extinction_method     none
_refine_ls_extinction_coef     ?
loop_
    _atom_type_symbol
    _atom_type_description
    _atom_type_scat_dispersion_real
    _atom_type_scat_dispersion_imag
    _atom_type_scat_source
    'C' 'C' 0.0033 0.0016
                         'International Tables Vol C Tables 4.2.6.8 and 6.1.1.4'
    'H' 'H' 0.0000 0.0000
                         'International Tables Vol C Tables 4.2.6.8 and 6.1.1.4'
    'N' 'N' 0.0061 0.0033
                         'International Tables Vol C Tables 4.2.6.8 and 6.1.1.4'
    'O' 'O' 0.0106 0.0060
                         'International Tables Vol C Tables 4.2.6.8 and 6.1.1.4'
    'Cl' 'Cl' 0.1484 0.1585
                         'International Tables Vol C Tables 4.2.6.8 and 6.1.1.4'
    'Cu' 'Cu' 0.3201 1.2651
                         'International Tables Vol C Tables 4.2.6.8 and 6.1.1.4'
_computing_data_collection     'APEX2 (Bruker, 2007)'
_computing_cell_refinement     'SAINT (Bruker, 2007)'
_computing_data_reduction     'SAINT (Bruker, 2007)'
_computing_structure_solution     'SHELXS97 (Sheldrick, 2008)'
_computing_structure_refinement     'SHELXL97 (Sheldrick, 2008)'
_computing_molecular_graphics     'X-Seed (Barbour, 2001)'
_computing_publication_material     'publCIF (Westrip, 2008)'
loop_
    _atom_site_type_symbol
    _atom_site_label
    _atom_site_fract_x
    _atom_site_fract_y
    _atom_site_fract_z
    _atom_site_U_iso_or_equiv
    _atom_site_adp_type
    _atom_site_calc_flag
    _atom_site_refinement_flags
    _atom_site_occupancy
    _atom_site_disorder_assembly
    _atom_site_disorder_group
    Cu Cu1 0.85441(5) 0.77700(4) 0.28183(3) 0.01441(15) Uani d . 1 . .
    Cu Cu2 0.57072(5) 0.17397(4) 0.21656(3) 0.01458(15) Uani d . 1 . .
    O O1 0.7016(3) 0.6822(2) 0.25382(19) 0.0172(6) Uani d . 1 . .
    O O2 0.8556(3) 0.6797(2) 0.40608(18) 0.0165(6) Uani d . 1 . .
    O O3 0.6602(3) 0.4274(2) 0.48535(19) 0.0169(6) Uani d . 1 . .
    O O4 0.4569(3) 0.0598(2) 0.17636(19) 0.0169(6) Uani d . 1 . .
    O O5 0.6122(3) 0.0568(2) 0.32809(18) 0.0171(6) Uani d . 1 . .
    O O6 0.4537(3) -0.2134(2) 0.39503(19) 0.0180(6) Uani d . 1 . .
    N N1 0.8155(3) 0.9036(3) 0.1685(2) 0.0150(7) Uani d . 1 . .
    N N2 0.9678(3) 0.8943(3) 0.3209(2) 0.0152(7) Uani d . 1 . .
    N N3 0.5841(4) 0.2733(3) 0.0869(2) 0.0160(7) Uani d . 1 . .
    N N4 0.7330(3) 0.2675(3) 0.2404(2) 0.0140(6) Uani d . 1 . .
    C C1 0.6830(4) 0.6016(3) 0.3256(3) 0.0142(7) Uani d . 1 . .
    C C2 0.5859(4) 0.5143(3) 0.3298(3) 0.0168(8) Uani d . 1 . .
    H H2A 0.5254 0.5147 0.2776 0.020 Uiso calc R 1 . .
    C C3 0.5805(4) 0.4310(3) 0.4083(3) 0.0179(8) Uani d . 1 . .
    H H3A 0.5173 0.3720 0.4094 0.021 Uiso calc R 1 . .
    C C4 0.7526(4) 0.5118(3) 0.4863(3) 0.0161(8) Uani d . 1 . .
    C C5 0.8287(5) 0.4966(4) 0.5774(3) 0.0216(9) Uani d . 1 . .
    H H5A 0.7598 0.5234 0.6239 0.032 Uiso calc R 1 . .
    H H5B 0.9162 0.5406 0.5679 0.032 Uiso calc R 1 . .
    H H5C 0.8603 0.4156 0.6007 0.032 Uiso calc R 1 . .
    C C6 0.7679(4) 0.5981(3) 0.4088(3) 0.0147(8) Uani d . 1 . .
    C C7 0.7350(4) 0.9050(4) 0.0933(3) 0.0185(8) Uani d . 1 . .
    H H7A 0.6753 0.8438 0.0945 0.022 Uiso calc R 1 . .
    C C8 0.7352(5) 0.9933(4) 0.0127(3) 0.0198(8) Uani d . 1 . .
    H H8A 0.6759 0.9919 -0.0397 0.024 Uiso calc R 1 . .
    C C9 0.8216(4) 1.0823(4) 0.0096(3) 0.0181(8) Uani d . 1 . .
    H H9A 0.8234 1.1424 -0.0451 0.022 Uiso calc R 1 . .
    C C10 0.9075(4) 1.0833(3) 0.0883(3) 0.0158(8) Uani d . 1 . .
    C C11 0.8986(4) 0.9918(3) 0.1668(3) 0.0145(8) Uani d . 1 . .
    C C12 1.0033(4) 1.1708(3) 0.0933(3) 0.0178(8) Uani d . 1 . .
    H H12A 1.0108 1.2333 0.0409 0.021 Uiso calc R 1 . .
    C C13 1.0835(4) 1.1652(3) 0.1722(3) 0.0179(8) Uani d . 1 . .
    H H13A 1.1480 1.2228 0.1732 0.021 Uiso calc R 1 . .
    C C14 1.0723(4) 1.0742(3) 0.2534(3) 0.0165(8) Uani d . 1 . .
    C C15 0.9835(4) 0.9861(3) 0.2501(3) 0.0141(8) Uani d . 1 . .
    C C16 1.1477(4) 1.0643(4) 0.3396(3) 0.0182(8) Uani d . 1 . .
    H H16A 1.2096 1.1212 0.3471 0.022 Uiso calc R 1 . .
    C C17 1.1295(4) 0.9718(4) 0.4112(3) 0.0201(9) Uani d . 1 . .
    H H17A 1.1781 0.9647 0.4694 0.024 Uiso calc R 1 . .
    C C18 1.0403(4) 0.8874(3) 0.4002(3) 0.0167(8) Uani d . 1 . .
    H H18A 1.0312 0.8231 0.4508 0.020 Uiso calc R 1 . .
    C C19 0.4546(4) -0.0287(3) 0.2423(3) 0.0143(8) Uani d . 1 . .
    C C20 0.3761(4) -0.1249(4) 0.2403(3) 0.0185(8) Uani d . 1 . .
    H H20A 0.3229 -0.1279 0.1858 0.022 Uiso calc R 1 . .
    C C21 0.3780(4) -0.2119(4) 0.3169(3) 0.0191(8) Uani d . 1 . .
    H H21A 0.3233 -0.2750 0.3154 0.023 Uiso calc R 1 . .
    C C22 0.5334(4) -0.1241(3) 0.4005(3) 0.0170(8) Uani d . 1 . .
    C C23 0.6088(5) -0.1400(4) 0.4921(3) 0.0203(9) Uani d . 1 . .
    H H23A 0.6762 -0.2100 0.5018 0.030 Uiso calc R 1 . .
    H H23B 0.5338 -0.1457 0.5438 0.030 Uiso calc R 1 . .
    H H23C 0.6662 -0.0747 0.4913 0.030 Uiso calc R 1 . .
    C C24 0.5369(4) -0.0313(3) 0.3263(3) 0.0158(8) Uani d . 1 . .
    C C25 0.5112(4) 0.2693(4) 0.0096(3) 0.0187(8) Uani d . 1 . .
    H H25A 0.4442 0.2121 0.0132 0.022 Uiso calc R 1 . .
    C C26 0.5303(5) 0.3467(4) -0.0766(3) 0.0191(8) Uani d . 1 . .
    H H26A 0.4799 0.3399 -0.1311 0.023 Uiso calc R 1 . .
    C C27 0.6228(4) 0.4331(3) -0.0820(3) 0.0178(8) Uani d . 1 . .
    H H27A 0.6357 0.4868 -0.1399 0.021 Uiso calc R 1 . .
    C C28 0.6980(4) 0.4406(3) -0.0005(3) 0.0168(8) Uani d . 1 . .
    C C29 0.6754(4) 0.3571(3) 0.0821(3) 0.0148(8) Uani d . 1 . .
    C C30 0.7935(4) 0.5271(3) 0.0033(3) 0.0183(8) Uani d . 1 . .
    H H30A 0.8064 0.5861 -0.0512 0.022 Uiso calc R 1 . .
    C C31 0.8670(4) 0.5269(3) 0.0841(3) 0.0191(8) Uani d . 1 . .
    H H31A 0.9272 0.5870 0.0854 0.023 Uiso calc R 1 . .
    C C32 0.8549(4) 0.4373(3) 0.1670(3) 0.0163(8) Uani d . 1 . .
    C C33 0.7556(4) 0.3548(3) 0.1667(3) 0.0146(8) Uani d . 1 . .
    C C34 0.9387(4) 0.4249(3) 0.2496(3) 0.0180(8) Uani d . 1 . .
    H H34A 1.0080 0.4782 0.2540 0.022 Uiso calc R 1 . .
    C C35 0.9176(4) 0.3342(4) 0.3233(3) 0.0198(8) Uani d . 1 . .
    H H35A 0.9745 0.3235 0.3787 0.024 Uiso calc R 1 . .
    C C36 0.8131(4) 0.2570(3) 0.3177(3) 0.0180(8) Uani d . 1 . .
    H H36A 0.7990 0.1957 0.3702 0.022 Uiso calc R 1 . .
    Cl Cl1 1.08237(10) 0.70256(8) 0.19629(6) 0.0169(2) Uani d . 1 . .
    Cl Cl2 0.36235(10) 0.30584(8) 0.26606(6) 0.0171(2) Uani d . 1 . .
loop_
    _atom_site_aniso_label
    _atom_site_aniso_U_11
    _atom_site_aniso_U_22
    _atom_site_aniso_U_33
    _atom_site_aniso_U_12
    _atom_site_aniso_U_13
    _atom_site_aniso_U_23
    Cu1 0.0201(3) 0.0137(3) 0.0081(2) -0.00360(19) -0.00410(17) 0.00211(18)
    Cu2 0.0204(3) 0.0143(3) 0.0080(2) -0.00389(19) -0.00415(17) 0.00174(18)
    O1 0.0206(14) 0.0208(15) 0.0089(13) -0.0035(12) -0.0059(10) 0.0014(11)
    O2 0.0207(14) 0.0191(14) 0.0090(13) -0.0052(11) -0.0046(10) 0.0005(11)
    O3 0.0220(14) 0.0152(14) 0.0125(13) -0.0042(11) -0.0042(10) 0.0009(11)
    O4 0.0221(14) 0.0176(14) 0.0109(13) -0.0030(11) -0.0055(10) -0.0012(11)
    O5 0.0225(14) 0.0175(14) 0.0109(13) -0.0051(11) -0.0066(10) 0.0004(11)
    O6 0.0242(14) 0.0161(14) 0.0127(14) -0.0039(11) -0.0060(11) 0.0010(11)
    N1 0.0181(16) 0.0155(17) 0.0106(15) -0.0019(13) -0.0026(12) -0.0003(13)
    N2 0.0170(16) 0.0169(17) 0.0118(16) -0.0026(13) -0.0029(12) -0.0022(13)
    N3 0.0233(17) 0.0152(17) 0.0096(15) -0.0033(13) -0.0031(12) -0.0017(13)
    N4 0.0170(16) 0.0146(16) 0.0098(15) -0.0013(13) -0.0026(12) -0.0011(13)
    C1 0.0173(18) 0.0158(19) 0.0100(18) -0.0015(15) -0.0012(14) -0.0034(15)
    C2 0.0183(19) 0.020(2) 0.0125(18) -0.0014(16) -0.0040(14) -0.0023(15)
    C3 0.0199(19) 0.018(2) 0.0158(19) -0.0053(16) -0.0002(15) -0.0023(16)
    C4 0.0178(19) 0.017(2) 0.0120(18) -0.0015(15) -0.0031(14) -0.0006(15)
    C5 0.028(2) 0.023(2) 0.0125(19) -0.0068(18) -0.0092(15) 0.0022(16)
    C6 0.0153(18) 0.018(2) 0.0099(17) 0.0010(15) 0.0005(13) -0.0034(15)
    C7 0.023(2) 0.019(2) 0.0118(18) -0.0029(16) -0.0053(14) 0.0015(15)
    C8 0.025(2) 0.020(2) 0.0138(19) -0.0004(17) -0.0062(15) -0.0008(16)
    C9 0.023(2) 0.020(2) 0.0081(18) 0.0024(16) -0.0032(14) 0.0030(15)
    C10 0.0185(19) 0.017(2) 0.0111(18) 0.0010(15) 0.0014(14) -0.0032(15)
    C11 0.0178(18) 0.0148(19) 0.0103(18) 0.0004(15) -0.0009(14) -0.0018(15)
    C12 0.022(2) 0.0142(19) 0.0152(19) -0.0010(16) -0.0018(15) 0.0012(15)
    C13 0.0193(19) 0.018(2) 0.016(2) -0.0034(16) 0.0007(15) -0.0026(16)
    C14 0.0193(19) 0.016(2) 0.0136(19) -0.0006(15) -0.0007(14) -0.0030(15)
    C15 0.0150(17) 0.019(2) 0.0087(17) -0.0016(15) 0.0002(13) -0.0035(15)
    C16 0.0195(19) 0.019(2) 0.016(2) -0.0042(16) -0.0035(15) -0.0036(16)
    C17 0.024(2) 0.027(2) 0.0079(18) -0.0028(17) -0.0042(15) -0.0003(16)
    C18 0.0222(19) 0.017(2) 0.0083(17) -0.0006(16) -0.0052(14) 0.0026(15)
    C19 0.0181(18) 0.018(2) 0.0070(17) -0.0006(15) -0.0020(13) -0.0022(14)
    C20 0.021(2) 0.021(2) 0.0139(19) -0.0013(16) -0.0058(15) -0.0037(16)
    C21 0.022(2) 0.019(2) 0.017(2) -0.0019(16) -0.0029(15) -0.0027(16)
    C22 0.0211(19) 0.017(2) 0.0119(18) -0.0032(16) 0.0014(14) -0.0018(15)
    C23 0.029(2) 0.020(2) 0.0092(18) -0.0022(17) -0.0067(15) 0.0029(16)
    C24 0.0172(18) 0.0162(19) 0.0132(19) 0.0010(15) -0.0042(14) -0.0019(15)
    C25 0.023(2) 0.020(2) 0.0131(19) -0.0029(16) -0.0060(15) -0.0018(16)
    C26 0.024(2) 0.023(2) 0.0097(18) 0.0001(17) -0.0049(14) -0.0024(16)
    C27 0.025(2) 0.019(2) 0.0068(17) 0.0011(16) -0.0041(14) 0.0031(15)
    C28 0.0168(18) 0.019(2) 0.0133(19) 0.0022(16) -0.0023(14) -0.0015(16)
    C29 0.0167(18) 0.0154(19) 0.0118(18) 0.0003(15) -0.0008(14) -0.0027(15)
    C30 0.0199(19) 0.018(2) 0.0141(19) -0.0019(16) 0.0020(15) 0.0036(15)
    C31 0.021(2) 0.016(2) 0.019(2) -0.0028(16) 0.0012(15) -0.0013(16)
    C32 0.0207(19) 0.0144(19) 0.0124(19) -0.0006(15) 0.0009(14) -0.0005(15)
    C33 0.0189(19) 0.0146(19) 0.0106(18) 0.0000(15) -0.0048(14) -0.0033(14)
    C34 0.0209(19) 0.017(2) 0.016(2) -0.0015(16) -0.0053(15) -0.0031(16)
    C35 0.021(2) 0.023(2) 0.015(2) -0.0006(17) -0.0075(15) -0.0029(16)
    C36 0.025(2) 0.015(2) 0.0123(18) -0.0006(16) -0.0043(15) 0.0012(15)
    Cl1 0.0197(5) 0.0172(5) 0.0129(4) -0.0019(4) -0.0013(3) -0.0008(4)
    Cl2 0.0205(5) 0.0171(5) 0.0127(4) -0.0019(4) -0.0027(3) -0.0008(4)
loop_
    _geom_bond_atom_site_label_1
    _geom_bond_atom_site_label_2
    _geom_bond_site_symmetry_2
    _geom_bond_distance
    _geom_bond_publ_flag
    Cu1 N1 . 2.001(3) yes
    Cu1 N2 . 2.010(3) yes
    Cu1 O1 . 1.979(3) yes
    Cu1 O2 . 1.920(3) yes
    Cu1 Cl1 . 2.5400(10)
                       yes
    Cu2 O4 . 1.989(3) yes
    Cu2 O5 . 1.924(3) yes
    Cu2 N3 . 1.999(3) yes
    Cu2 N4 . 2.014(3) yes
    Cu2 Cl2 . 2.5240(10)
                       yes
    O1 C1 . 1.275(5) ?
    O2 C6 . 1.312(5) ?
    O3 C3 . 1.343(5) ?
    O3 C4 . 1.377(4) ?
    O4 C19 . 1.268(5) ?
    O5 C24 . 1.320(5) ?
    O6 C21 . 1.343(5) ?
    O6 C22 . 1.367(5) ?
    N1 C7 . 1.331(5) ?
    N1 C11 . 1.353(5) ?
    N2 C18 . 1.328(5) ?
    N2 C15 . 1.349(5) ?
    N3 C25 . 1.334(5) ?
    N3 C29 . 1.351(5) ?
    N4 C36 . 1.335(5) ?
    N4 C33 . 1.349(5) ?
    C1 C2 . 1.420(5) ?
    C1 C6 . 1.446(5) ?
    C2 C3 . 1.344(5) ?
    C2 H2A . 0.9500 ?
    C3 H3A . 0.9500 ?
    C4 C6 . 1.366(5) ?
    C4 C5 . 1.481(5) ?
    C5 H5A . 0.9800 ?
    C5 H5B . 0.9800 ?
    C5 H5C . 0.9800 ?
    C7 C8 . 1.397(5) ?
    C7 H7A . 0.9500 ?
    C8 C9 . 1.377(6) ?
    C8 H8A . 0.9500 ?
    C9 C10 . 1.409(5) ?
    C9 H9A . 0.9500 ?
    C10 C11 . 1.406(5) ?
    C10 C12 . 1.440(5) ?
    C11 C15 . 1.441(5) ?
    C12 C13 . 1.364(5) ?
    C12 H12A . 0.9500 ?
    C13 C14 . 1.429(5) ?
    C13 H13A . 0.9500 ?
    C14 C15 . 1.398(5) ?
    C14 C16 . 1.424(5) ?
    C16 C17 . 1.364(5) ?
    C16 H16A . 0.9500 ?
    C17 C18 . 1.394(6) ?
    C17 H17A . 0.9500 ?
    C18 H18A . 0.9500 ?
    C19 C20 . 1.420(5) ?
    C19 C24 . 1.446(5) ?
    C20 C21 . 1.349(6) ?
    C20 H20A . 0.9500 ?
    C21 H21A . 0.9500 ?
    C22 C24 . 1.373(5) ?
    C22 C23 . 1.483(5) ?
    C23 H23A . 0.9800 ?
    C23 H23B . 0.9800 ?
    C23 H23C . 0.9800 ?
    C25 C26 . 1.401(5) ?
    C25 H25A . 0.9500 ?
    C26 C27 . 1.381(6) ?
    C26 H26A . 0.9500 ?
    C27 C28 . 1.410(5) ?
    C27 H27A . 0.9500 ?
    C28 C29 . 1.405(5) ?
    C28 C30 . 1.425(5) ?
    C29 C33 . 1.442(5) ?
    C30 C31 . 1.368(6) ?
    C30 H30A . 0.9500 ?
    C31 C32 . 1.436(5) ?
    C31 H31A . 0.9500 ?
    C32 C33 . 1.400(5) ?
    C32 C34 . 1.416(5) ?
    C34 C35 . 1.372(6) ?
    C34 H34A . 0.9500 ?
    C35 C36 . 1.401(5) ?
    C35 H35A . 0.9500 ?
    C36 H36A . 0.9500 ?
loop_
    _geom_angle_atom_site_label_1
    _geom_angle_atom_site_label_2
    _geom_angle_atom_site_label_3
    _geom_angle_site_symmetry_1
    _geom_angle_site_symmetry_3
    _geom_angle
    _geom_angle_publ_flag
    O2 Cu1 O1 . . 85.57(11) ?
    O2 Cu1 N1 . . 165.20(13) ?
    O1 Cu1 N1 . . 95.47(12) ?
    O2 Cu1 N2 . . 93.73(12) ?
    O1 Cu1 N2 . . 166.51(13) ?
    N1 Cu1 N2 . . 81.81(13) ?
    O2 Cu1 Cl1 . . 104.77(9) ?
    O1 Cu1 Cl1 . . 101.17(9) ?
    N1 Cu1 Cl1 . . 89.55(10) ?
    N2 Cu1 Cl1 . . 92.05(10) ?
    O5 Cu2 O4 . . 85.16(11) ?
    O5 Cu2 N3 . . 162.75(13) ?
    O4 Cu2 N3 . . 94.60(12) ?
    O5 Cu2 N4 . . 93.60(12) ?
    O4 Cu2 N4 . . 164.18(13) ?
    N3 Cu2 N4 . . 81.93(13) ?
    O5 Cu2 Cl2 . . 105.20(9) ?
    O4 Cu2 Cl2 . . 101.42(9) ?
    N3 Cu2 Cl2 . . 91.78(10) ?
    N4 Cu2 Cl2 . . 94.13(10) ?
    C1 O1 Cu1 . . 109.2(2) ?
    C6 O2 Cu1 . . 109.6(2) ?
    C3 O3 C4 . . 119.9(3) ?
    C19 O4 Cu2 . . 109.7(2) ?
    C24 O5 Cu2 . . 109.4(2) ?
    C21 O6 C22 . . 120.5(3) ?
    C7 N1 C11 . . 118.5(3) ?
    C7 N1 Cu1 . . 128.6(3) ?
    C11 N1 Cu1 . . 112.4(2) ?
    C18 N2 C15 . . 117.8(3) ?
    C18 N2 Cu1 . . 129.3(3) ?
    C15 N2 Cu1 . . 112.4(2) ?
    C25 N3 C29 . . 118.6(3) ?
    C25 N3 Cu2 . . 128.5(3) ?
    C29 N3 Cu2 . . 112.7(2) ?
    C36 N4 C33 . . 118.2(3) ?
    C36 N4 Cu2 . . 129.4(3) ?
    C33 N4 Cu2 . . 112.4(2) ?
    O1 C1 C2 . . 124.9(3) ?
    O1 C1 C6 . . 117.7(3) ?
    C2 C1 C6 . . 117.4(3) ?
    C3 C2 C1 . . 119.4(4) ?
    C3 C2 H2A . . 120.3 ?
    C1 C2 H2A . . 120.3 ?
    O3 C3 C2 . . 123.1(3) ?
    O3 C3 H3A . . 118.4 ?
    C2 C3 H3A . . 118.4 ?
    C6 C4 O3 . . 120.9(3) ?
    C6 C4 C5 . . 126.1(4) ?
    O3 C4 C5 . . 113.0(3) ?
    C4 C5 H5A . . 109.5 ?
    C4 C5 H5B . . 109.5 ?
    H5A C5 H5B . . 109.5 ?
    C4 C5 H5C . . 109.5 ?
    H5A C5 H5C . . 109.5 ?
    H5B C5 H5C . . 109.5 ?
    O2 C6 C4 . . 123.1(3) ?
    O2 C6 C1 . . 117.7(3) ?
    C4 C6 C1 . . 119.2(3) ?
    N1 C7 C8 . . 122.3(4) ?
    N1 C7 H7A . . 118.8 ?
    C8 C7 H7A . . 118.8 ?
    C9 C8 C7 . . 119.6(4) ?
    C9 C8 H8A . . 120.2 ?
    C7 C8 H8A . . 120.2 ?
    C8 C9 C10 . . 119.3(4) ?
    C8 C9 H9A . . 120.4 ?
    C10 C9 H9A . . 120.4 ?
    C11 C10 C9 . . 117.1(3) ?
    C11 C10 C12 . . 118.4(3) ?
    C9 C10 C12 . . 124.5(4) ?
    N1 C11 C10 . . 123.1(3) ?
    N1 C11 C15 . . 116.2(3) ?
    C10 C11 C15 . . 120.6(3) ?
    C13 C12 C10 . . 120.9(3) ?
    C13 C12 H12A . . 119.6 ?
    C10 C12 H12A . . 119.6 ?
    C12 C13 C14 . . 121.3(4) ?
    C12 C13 H13A . . 119.4 ?
    C14 C13 H13A . . 119.4 ?
    C15 C14 C16 . . 115.9(3) ?
    C15 C14 C13 . . 119.3(4) ?
    C16 C14 C13 . . 124.7(4) ?
    N2 C15 C14 . . 124.8(3) ?
    N2 C15 C11 . . 115.8(3) ?
    C14 C15 C11 . . 119.5(3) ?
    C17 C16 C14 . . 118.8(4) ?
    C17 C16 H16A . . 120.6 ?
    C14 C16 H16A . . 120.6 ?
    C16 C17 C18 . . 120.9(4) ?
    C16 C17 H17A . . 119.6 ?
    C18 C17 H17A . . 119.6 ?
    N2 C18 C17 . . 121.8(3) ?
    N2 C18 H18A . . 119.1 ?
    C17 C18 H18A . . 119.1 ?
    O4 C19 C20 . . 125.1(3) ?
    O4 C19 C24 . . 117.4(3) ?
    C20 C19 C24 . . 117.5(3) ?
    C21 C20 C19 . . 119.2(4) ?
    C21 C20 H20A . . 120.4 ?
    C19 C20 H20A . . 120.4 ?
    O6 C21 C20 . . 123.0(4) ?
    O6 C21 H21A . . 118.5 ?
    C20 C21 H21A . . 118.5 ?
    O6 C22 C24 . . 120.5(3) ?
    O6 C22 C23 . . 113.1(3) ?
    C24 C22 C23 . . 126.3(4) ?
    C22 C23 H23A . . 109.5 ?
    C22 C23 H23B . . 109.5 ?
    H23A C23 H23B . . 109.5 ?
    C22 C23 H23C . . 109.5 ?
    H23A C23 H23C . . 109.5 ?
    H23B C23 H23C . . 109.5 ?
    O5 C24 C22 . . 122.9(3) ?
    O5 C24 C19 . . 117.9(3) ?
    C22 C24 C19 . . 119.2(3) ?
    N3 C25 C26 . . 122.1(4) ?
    N3 C25 H25A . . 119.0 ?
    C26 C25 H25A . . 119.0 ?
    C27 C26 C25 . . 119.6(4) ?
    C27 C26 H26A . . 120.2 ?
    C25 C26 H26A . . 120.2 ?
    C26 C27 C28 . . 119.2(3) ?
    C26 C27 H27A . . 120.4 ?
    C28 C27 H27A . . 120.4 ?
    C29 C28 C27 . . 117.2(4) ?
    C29 C28 C30 . . 118.5(4) ?
    C27 C28 C30 . . 124.4(3) ?
    N3 C29 C28 . . 123.3(4) ?
    N3 C29 C33 . . 116.2(3) ?
    C28 C29 C33 . . 120.5(3) ?
    C31 C30 C28 . . 121.2(3) ?
    C31 C30 H30A . . 119.4 ?
    C28 C30 H30A . . 119.4 ?
    C30 C31 C32 . . 121.3(4) ?
    C30 C31 H31A . . 119.4 ?
    C32 C31 H31A . . 119.4 ?
    C33 C32 C34 . . 116.9(3) ?
    C33 C32 C31 . . 118.6(4) ?
    C34 C32 C31 . . 124.5(4) ?
    N4 C33 C32 . . 124.1(3) ?
    N4 C33 C29 . . 116.0(3) ?
    C32 C33 C29 . . 119.8(3) ?
    C35 C34 C32 . . 118.4(4) ?
    C35 C34 H34A . . 120.8 ?
    C32 C34 H34A . . 120.8 ?
    C34 C35 C36 . . 120.8(4) ?
    C34 C35 H35A . . 119.6 ?
    C36 C35 H35A . . 119.6 ?
    N4 C36 C35 . . 121.5(3) ?
    N4 C36 H36A . . 119.2 ?
    C35 C36 H36A . . 119.2 ?
loop_
    _geom_torsion_atom_site_label_1
    _geom_torsion_atom_site_label_2
    _geom_torsion_atom_site_label_3
    _geom_torsion_atom_site_label_4
    _geom_torsion_site_symmetry_1
    _geom_torsion_site_symmetry_2
    _geom_torsion_site_symmetry_3
    _geom_torsion_site_symmetry_4
    _geom_torsion
    _geom_torsion_publ_flag
    O2 Cu1 O1 C1 . . . . -3.4(3) ?
    N1 Cu1 O1 C1 . . . . -168.6(3) ?
    N2 Cu1 O1 C1 . . . . -91.0(6) ?
    Cl1 Cu1 O1 C1 . . . . 100.8(2) ?
    O1 Cu1 O2 C6 . . . . 4.3(3) ?
    N1 Cu1 O2 C6 . . . . 99.0(5) ?
    N2 Cu1 O2 C6 . . . . 170.8(3) ?
    Cl1 Cu1 O2 C6 . . . . -96.1(2) ?
    O5 Cu2 O4 C19 . . . . 4.9(3) ?
    N3 Cu2 O4 C19 . . . . 167.6(3) ?
    N4 Cu2 O4 C19 . . . . 91.1(5) ?
    Cl2 Cu2 O4 C19 . . . . -99.6(2) ?
    O4 Cu2 O5 C24 . . . . -5.7(2) ?
    N3 Cu2 O5 C24 . . . . -95.7(4) ?
    N4 Cu2 O5 C24 . . . . -169.9(3) ?
    Cl2 Cu2 O5 C24 . . . . 94.8(2) ?
    O2 Cu1 N1 C7 . . . . -105.4(5) ?
    O1 Cu1 N1 C7 . . . . -12.0(4) ?
    N2 Cu1 N1 C7 . . . . -178.7(4) ?
    Cl1 Cu1 N1 C7 . . . . 89.2(3) ?
    O2 Cu1 N1 C11 . . . . 83.0(5) ?
    O1 Cu1 N1 C11 . . . . 176.4(3) ?
    N2 Cu1 N1 C11 . . . . 9.7(3) ?
    Cl1 Cu1 N1 C11 . . . . -82.5(3) ?
    O2 Cu1 N2 C18 . . . . 12.1(4) ?
    O1 Cu1 N2 C18 . . . . 98.7(6) ?
    N1 Cu1 N2 C18 . . . . 177.9(4) ?
    Cl1 Cu1 N2 C18 . . . . -92.9(3) ?
    O2 Cu1 N2 C15 . . . . -176.2(3) ?
    O1 Cu1 N2 C15 . . . . -89.6(6) ?
    N1 Cu1 N2 C15 . . . . -10.4(3) ?
    Cl1 Cu1 N2 C15 . . . . 78.8(3) ?
    O5 Cu2 N3 C25 . . . . 100.3(5) ?
    O4 Cu2 N3 C25 . . . . 11.8(4) ?
    N4 Cu2 N3 C25 . . . . 176.3(4) ?
    Cl2 Cu2 N3 C25 . . . . -89.8(4) ?
    O5 Cu2 N3 C29 . . . . -82.9(5) ?
    O4 Cu2 N3 C29 . . . . -171.4(3) ?
    N4 Cu2 N3 C29 . . . . -7.0(3) ?
    Cl2 Cu2 N3 C29 . . . . 87.0(3) ?
    O5 Cu2 N4 C36 . . . . -11.7(4) ?
    O4 Cu2 N4 C36 . . . . -96.7(5) ?
    N3 Cu2 N4 C36 . . . . -174.9(4) ?
    Cl2 Cu2 N4 C36 . . . . 93.9(3) ?
    O5 Cu2 N4 C33 . . . . 171.0(3) ?
    O4 Cu2 N4 C33 . . . . 86.0(5) ?
    N3 Cu2 N4 C33 . . . . 7.8(3) ?
    Cl2 Cu2 N4 C33 . . . . -83.5(3) ?
    Cu1 O1 C1 C2 . . . . -177.5(3) ?
    Cu1 O1 C1 C6 . . . . 1.9(4) ?
    O1 C1 C2 C3 . . . . 177.2(4) ?
    C6 C1 C2 C3 . . . . -2.2(6) ?
    C4 O3 C3 C2 . . . . 0.2(6) ?
    C1 C2 C3 O3 . . . . 1.8(6) ?
    C3 O3 C4 C6 . . . . -1.8(6) ?
    C3 O3 C4 C5 . . . . 178.3(3) ?
    Cu1 O2 C6 C4 . . . . 176.1(3) ?
    Cu1 O2 C6 C1 . . . . -4.5(4) ?
    O3 C4 C6 O2 . . . . -179.3(3) ?
    C5 C4 C6 O2 . . . . 0.6(7) ?
    O3 C4 C6 C1 . . . . 1.3(6) ?
    C5 C4 C6 C1 . . . . -178.8(4) ?
    O1 C1 C6 O2 . . . . 1.8(5) ?
    C2 C1 C6 O2 . . . . -178.8(3) ?
    O1 C1 C6 C4 . . . . -178.8(4) ?
    C2 C1 C6 C4 . . . . 0.6(6) ?
    C11 N1 C7 C8 . . . . 0.9(6) ?
    Cu1 N1 C7 C8 . . . . -170.3(3) ?
    N1 C7 C8 C9 . . . . 0.3(6) ?
    C7 C8 C9 C10 . . . . -0.6(6) ?
    C8 C9 C10 C11 . . . . -0.3(6) ?
    C8 C9 C10 C12 . . . . 179.3(4) ?
    C7 N1 C11 C10 . . . . -1.9(6) ?
    Cu1 N1 C11 C10 . . . . 170.6(3) ?
    C7 N1 C11 C15 . . . . 179.9(3) ?
    Cu1 N1 C11 C15 . . . . -7.5(4) ?
    C9 C10 C11 N1 . . . . 1.6(6) ?
    C12 C10 C11 N1 . . . . -178.0(4) ?
    C9 C10 C11 C15 . . . . 179.7(4) ?
    C12 C10 C11 C15 . . . . 0.0(6) ?
    C11 C10 C12 C13 . . . . -0.1(6) ?
    C9 C10 C12 C13 . . . . -179.7(4) ?
    C10 C12 C13 C14 . . . . -1.7(6) ?
    C12 C13 C14 C15 . . . . 3.4(6) ?
    C12 C13 C14 C16 . . . . -177.6(4) ?
    C18 N2 C15 C14 . . . . 0.8(6) ?
    Cu1 N2 C15 C14 . . . . -171.9(3) ?
    C18 N2 C15 C11 . . . . -177.9(4) ?
    Cu1 N2 C15 C11 . . . . 9.4(4) ?
    C16 C14 C15 N2 . . . . -1.2(6) ?
    C13 C14 C15 N2 . . . . 177.9(4) ?
    C16 C14 C15 C11 . . . . 177.5(3) ?
    C13 C14 C15 C11 . . . . -3.4(6) ?
    N1 C11 C15 N2 . . . . -1.3(5) ?
    C10 C11 C15 N2 . . . . -179.5(3) ?
    N1 C11 C15 C14 . . . . 179.9(3) ?
    C10 C11 C15 C14 . . . . 1.7(6) ?
    C15 C14 C16 C17 . . . . 0.3(6) ?
    C13 C14 C16 C17 . . . . -178.8(4) ?
    C14 C16 C17 C18 . . . . 0.8(6) ?
    C15 N2 C18 C17 . . . . 0.4(6) ?
    Cu1 N2 C18 C17 . . . . 171.7(3) ?
    C16 C17 C18 N2 . . . . -1.3(6) ?
    Cu2 O4 C19 C20 . . . . 176.2(3) ?
    Cu2 O4 C19 C24 . . . . -3.1(4) ?
    O4 C19 C20 C21 . . . . -177.4(4) ?
    C24 C19 C20 C21 . . . . 1.8(6) ?
    C22 O6 C21 C20 . . . . 0.3(6) ?
    C19 C20 C21 O6 . . . . -1.4(6) ?
    C21 O6 C22 C24 . . . . 0.2(6) ?
    C21 O6 C22 C23 . . . . 179.6(3) ?
    Cu2 O5 C24 C22 . . . . -174.0(3) ?
    Cu2 O5 C24 C19 . . . . 5.8(4) ?
    O6 C22 C24 O5 . . . . -179.9(3) ?
    C23 C22 C24 O5 . . . . 0.9(6) ?
    O6 C22 C24 C19 . . . . 0.3(6) ?
    C23 C22 C24 C19 . . . . -178.9(4) ?
    O4 C19 C24 O5 . . . . -1.8(5) ?
    C20 C19 C24 O5 . . . . 178.9(3) ?
    O4 C19 C24 C22 . . . . 178.0(4) ?
    C20 C19 C24 C22 . . . . -1.3(6) ?
    C29 N3 C25 C26 . . . . 2.1(6) ?
    Cu2 N3 C25 C26 . . . . 178.7(3) ?
    N3 C25 C26 C27 . . . . -2.5(6) ?
    C25 C26 C27 C28 . . . . 0.8(6) ?
    C26 C27 C28 C29 . . . . 1.0(6) ?
    C26 C27 C28 C30 . . . . -178.5(4) ?
    C25 N3 C29 C28 . . . . -0.1(6) ?
    Cu2 N3 C29 C28 . . . . -177.2(3) ?
    C25 N3 C29 C33 . . . . -177.8(3) ?
    Cu2 N3 C29 C33 . . . . 5.1(4) ?
    C27 C28 C29 N3 . . . . -1.5(6) ?
    C30 C28 C29 N3 . . . . 178.1(4) ?
    C27 C28 C29 C33 . . . . 176.1(4) ?
    C30 C28 C29 C33 . . . . -4.3(6) ?
    C29 C28 C30 C31 . . . . 2.7(6) ?
    C27 C28 C30 C31 . . . . -177.7(4) ?
    C28 C30 C31 C32 . . . . 2.2(6) ?
    C30 C31 C32 C33 . . . . -5.5(6) ?
    C30 C31 C32 C34 . . . . 173.4(4) ?
    C36 N4 C33 C32 . . . . -2.0(6) ?
    Cu2 N4 C33 C32 . . . . 175.7(3) ?
    C36 N4 C33 C29 . . . . 175.1(3) ?
    Cu2 N4 C33 C29 . . . . -7.3(4) ?
    C34 C32 C33 N4 . . . . 1.8(6) ?
    C31 C32 C33 N4 . . . . -179.2(4) ?
    C34 C32 C33 C29 . . . . -175.1(3) ?
    C31 C32 C33 C29 . . . . 3.9(6) ?
    N3 C29 C33 N4 . . . . 1.5(5) ?
    C28 C29 C33 N4 . . . . -176.2(4) ?
    N3 C29 C33 C32 . . . . 178.7(4) ?
    C28 C29 C33 C32 . . . . 1.0(6) ?
    C33 C32 C34 C35 . . . . -0.1(6) ?
    C31 C32 C34 C35 . . . . -179.0(4) ?
    C32 C34 C35 C36 . . . . -1.4(6) ?
    C33 N4 C36 C35 . . . . 0.4(6) ?
    Cu2 N4 C36 C35 . . . . -176.8(3) ?
    C34 C35 C36 N4 . . . . 1.3(6) ?
data_New_Global_Publ_Block
_journal_date_recd_electronic     2008-07-25
_journal_date_accepted     2008-07-28
_journal_name_full     'Acta Crystallographica, Section E'
_journal_year     2008
_journal_volume     64
_journal_issue      8
_journal_page_first     m1104
_journal_page_last     m1104
_journal_paper_category     QM
_journal_coeditor_code     XU2443
_publ_contact_author_name     'Prof. Mohd. Jamil Maah'
_publ_contact_author_address
;
Department of Chemistry
University Malaya
50603 Kuala  Lumpur
Malaysia
;
_publ_contact_author_email     mjamil@um.edu.my
_publ_contact_author_fax     ?
_publ_contact_author_phone     ?
_publ_section_title
;\
Chlorido(2-methyl-4-oxo-4<i>H</i>-pyran-3-olato-<i>\k</i>^2^<i>O</i>^3^,\
<i>O</i>^4^)(1,10-phenanthroline-<i>\k</i>^2^<i>N</i>,<i>N</i>')copper(II)
;
loop_
    _publ_author_name
    _publ_author_address
    'Tan, Kong Wai '
;
Department of Chemistry
University of Malaya
50603 Kuala  Lumpur
Malaysia
;
    'Ng, Chew Hee'
;
Faculty of Engineering and Science,
Universiti Tunku Abdul Rahman
53300 Kuala Lumpur
Malaysia
;
    'Maah, Mohd Jamil'
;
Department of Chemistry
University of Malaya
50603 Kuala Lumpur
Malaysia
;
    'Ng, Seik Weng'
;
Department of Chemistry
University of Malaya
50603 Kuala Lumpur
Malaysia
;
