# Supplementary material for: Chlorido(2-methyl-4-oxo-4H-pyran-3-olato-κ 2 O 3,O 4)(1,10-phenanthroline-κ 2 N,N′)copper(II)
Source: Acta Crystallogr Sect E Struct Rep Online. 2008 Jul 31;64(Pt 8):m1104. doi: 10.1107/S1600536808023829 (PMC2962006; doi:10.1107/S1600536808023829)
Supplement: Supplementary file 2 [file e-64-m1104-Isup2.hkl]

# 
# h,k,l, Fc-squared, Fo-squared, sigma(Fo-squared) and status flag 
# 
data_I
_shelx_title '  P-1' 
_shelx_refln_list_code          4 
_shelx_F_calc_maximum      540.38 
_exptl_crystal_F_000       820.00 
_reflns_d_resolution_high  0.7697 
 
loop_ 
 _symmetry_equiv_pos_as_xyz 
 'x, y, z' 
 '-x, -y, -z' 
 
_cell_length_a     9.0043 
_cell_length_b    12.0599 
_cell_length_c    14.4655 
_cell_angle_alpha  77.412 
_cell_angle_beta   87.380 
_cell_angle_gamma  84.565 
 
_shelx_F_squared_multiplier     1.000 
 
loop_ 
 _refln_index_h 
 _refln_index_k 
 _refln_index_l 
 _refln_F_squared_calc 
 _refln_F_squared_meas 
 _refln_F_squared_sigma 
 _refln_observed_status 
   1   0   0      913.02      974.59     43.81 o 
   2   0   0     2149.49     2190.64    109.23 o 
   3   0   0     2825.89     2846.23    103.77 o 
   4   0   0     6945.15     6634.39    196.37 o 
   5   0   0       62.98       45.87     10.97 o 
   6   0   0      190.65      186.05     16.49 o 
   7   0   0     1659.17     1575.57     78.84 o 
   8   0   0       57.04       56.69     24.12 o 
   9   0   0        0.21      -13.98     24.11 o 
  10   0   0      656.75      682.16     51.36 o 
  11   0   0       49.31       31.26     31.69 o 
 -11   1   0      603.71      624.06     52.06 o 
 -10   1   0       19.28       14.60     28.19 o 
  -9   1   0     2307.58     2339.70    148.75 o 
  -8   1   0      230.63      222.45     32.76 o 
  -7   1   0     1295.86     1160.80     61.53 o 
  -6   1   0      326.35      334.46     22.57 o 
  -5   1   0     5452.99     5193.12    187.73 o 
  -4   1   0      579.26      619.42     72.97 o 
  -3   1   0     8364.15     8664.57    362.72 o 
  -2   1   0    28918.44    31346.95   2460.90 o 
  -1   1   0       78.41       88.85     10.68 o 
   1   1   0       22.74       15.38      3.51 o 
   2   1   0      302.40      380.01     20.31 o 
   3   1   0      719.12      694.82     34.34 o 
   4   1   0       59.14       49.43      7.96 o 
   5   1   0    12787.92    12008.26    353.49 o 
   6   1   0       15.91        6.80     11.85 o 
   7   1   0      283.55      300.04     21.99 o 
   8   1   0      493.38      504.62     30.37 o 
   9   1   0     2222.81     2222.00    112.05 o 
  10   1   0        5.46       15.23     27.17 o 
  11   1   0       55.10       57.06     41.76 o 
 -11   2   0        6.84       42.10     32.51 o 
 -10   2   0       44.62       24.61     28.39 o 
  -9   2   0      188.59      139.65     30.87 o 
  -8   2   0       55.80      113.32     33.18 o 
  -7   2   0       53.58       30.65     28.12 o 
  -6   2   0      103.28      108.59     14.29 o 
  -5   2   0       90.44      122.57     12.38 o 
  -4   2   0     6354.83     5585.19    199.79 o 
  -3   2   0      281.82      260.37     25.87 o 
  -2   2   0     1987.51     1957.02    106.57 o 
  -1   2   0     1661.87     1526.39     49.34 o 
   0   2   0      594.01      781.14     24.55 o 
   1   2   0        0.18       -8.26      5.50 o 
   2   2   0     8944.86     9548.26    426.43 o 
   3   2   0      291.64      190.99     39.51 o 
   4   2   0       10.48        2.38      7.65 o 
   5   2   0        7.74       12.69     10.19 o 
   6   2   0       69.96       69.58     23.76 o 
   7   2   0      874.04      765.49     37.18 o 
   8   2   0       77.83       73.77     18.00 o 
   9   2   0        6.26      -20.50     23.67 o 
  10   2   0      897.58      916.66     92.65 o 
  11   2   0        0.03        0.50     29.08 o 
 -11   3   0      451.91      487.77     51.16 o 
 -10   3   0        1.59       17.84     30.87 o 
  -9   3   0      561.36      635.47     64.11 o 
  -8   3   0       20.87       -9.56     28.96 o 
  -7   3   0     1877.03     1772.85    113.04 o 
  -6   3   0      141.46      111.35     29.24 o 
  -5   3   0      475.72      373.13     39.08 o 
  -4   3   0        3.78       11.25     18.56 o 
  -2   3   0     1178.59      965.67     30.80 o 
  -1   3   0       62.55       53.32     10.30 o 
   0   3   0      514.83      440.85     28.97 o 
   1   3   0     1650.77     1854.43    134.40 o 
   2   3   0      238.37      258.52     14.09 o 
   3   3   0     3350.77     3181.41    133.04 o 
   4   3   0      695.76      744.45     37.68 o 
   5   3   0    23507.49    23198.68    669.67 o 
   6   3   0      103.92       92.78     14.27 o 
   7   3   0     2888.82     2879.25     95.24 o 
   8   3   0     1691.50     1637.54     62.28 o 
   9   3   0      372.54      464.27     31.49 o 
  10   3   0      181.39      163.60     34.59 o 
  11   3   0      171.05      215.09     44.57 o 
 -10   4   0        2.11      -29.52     37.40 o 
  -9   4   0        9.61      -37.40     34.30 o 
  -8   4   0      839.66      872.79     76.76 o 
  -7   4   0     1786.83     1738.26    114.44 o 
  -6   4   0       92.29      126.53     32.34 o 
  -5   4   0       29.94       11.53     21.65 o 
  -4   4   0     2825.44     2308.50    129.91 o 
  -3   4   0      781.53      789.28     54.83 o 
  -2   4   0    16513.38    16232.79    461.96 o 
  -1   4   0     1983.35     2013.89    121.10 o 
   0   4   0     1574.73     1912.69     58.46 o 
   1   4   0        4.27       -1.35      7.64 o 
   2   4   0    10072.42    11479.22    450.87 o 
   3   4   0     8185.02     8372.53    244.43 o 
   4   4   0        2.93        1.19      8.92 o 
   5   4   0      660.60      515.75     20.38 o 
   6   4   0      300.43      312.69     20.54 o 
   7   4   0        0.77      -24.53     16.85 o 
   8   4   0      182.62      166.78     21.91 o 
   9   4   0      119.55       85.02     22.14 o 
  10   4   0      325.32      420.01     44.15 o 
  11   4   0       58.44       77.27     34.74 o 
 -10   5   0       37.58       29.81     41.05 o 
  -9   5   0      857.68      745.13     72.83 o 
  -8   5   0        7.02       -4.50     32.34 o 
  -7   5   0     3067.57     2807.32    165.33 o 
  -6   5   0      313.43      276.96     39.93 o 
  -5   5   0      486.24      501.07     47.24 o 
  -4   5   0     1439.14     1194.74     79.01 o 
  -3   5   0       68.65       77.32     10.68 o 
  -2   5   0     1920.26     2021.33     94.09 o 
  -1   5   0      690.40      734.28     33.23 o 
   0   5   0      180.96      308.85     15.89 o 
   1   5   0     1131.38     1045.28     42.73 o 
   2   5   0      154.41      169.73     12.89 o 
   3   5   0     1685.47     1228.61     42.82 o 
   4   5   0     1119.84      977.92     37.05 o 
   5   5   0       69.18       90.73     13.57 o 
   6   5   0     1011.84      900.86     37.93 o 
   7   5   0     2161.06     2063.06    132.30 o 
   8   5   0      105.48      108.61     24.12 o 
   9   5   0      307.87      307.31     28.49 o 
  10   5   0     1130.51     1209.30     57.06 o 
  11   5   0       12.67       60.01     34.79 o 
 -10   6   0        2.55      -21.09     41.33 o 
  -9   6   0      353.31      342.20     56.80 o 
  -8   6   0       36.81      -31.21     33.18 o 
  -7   6   0      188.77      204.42     41.61 o 
  -6   6   0     2490.08     2699.34    159.71 o 
  -5   6   0        6.88       -3.66     25.31 o 
  -4   6   0      661.72      682.99     58.49 o 
  -3   6   0      553.48      524.46     22.25 o 
  -2   6   0    10027.04    10006.69    287.52 o 
  -1   6   0      668.92      618.67     25.13 o 
   0   6   0      213.06      195.84     21.84 o 
   1   6   0     2082.77     1826.59     70.17 o 
   2   6   0     1233.37     1549.31     88.29 o 
   3   6   0       21.30       15.04      9.91 o 
   4   6   0      146.55      158.06     15.15 o 
   5   6   0      631.94      527.89     27.43 o 
   6   6   0      187.35      166.92     18.43 o 
   7   6   0      113.02      123.48     24.33 o 
   8   6   0      411.17      428.61     69.73 o 
   9   6   0      807.10      725.84     41.85 o 
  10   6   0       71.45       62.52     24.75 o 
  11   6   0      483.58      493.05     51.89 o 
  -9   7   0      322.43      414.18     63.55 o 
  -8   7   0      144.08      161.12     46.68 o 
  -7   7   0      609.75      602.01     62.98 o 
  -6   7   0       19.32      -22.21     31.21 o 
  -5   7   0      677.61      677.37     61.58 o 
  -4   7   0     1026.05     1052.46     77.32 o 
  -3   7   0      764.83      829.65     30.84 o 
  -2   7   0      495.12      543.14     23.87 o 
  -1   7   0      744.01      779.73     40.50 o 
   0   7   0        1.91        0.27      9.00 o 
   1   7   0      180.14      157.46     24.18 o 
   2   7   0      308.59      302.58     45.69 o 
   3   7   0     9857.43     8849.43    312.84 o 
   4   7   0      625.11      600.76     29.60 o 
   5   7   0      433.80      392.23     24.22 o 
   6   7   0     2237.67     2103.31     83.72 o 
   7   7   0      651.35      693.45     35.19 o 
   8   7   0       11.20      -20.03     29.38 o 
   9   7   0      104.20      124.50     29.26 o 
  10   7   0     1191.55     1313.55     61.56 o 
  -9   8   0       11.54       18.84     44.15 o 
  -8   8   0      126.59      122.88     47.24 o 
  -7   8   0       18.51      -11.25     35.99 o 
  -6   8   0     1294.52     1253.79     95.04 o 
  -5   8   0       81.12       95.04     34.59 o 
  -4   8   0     4623.32     4955.26    270.50 o 
  -3   8   0     1935.81     2049.53    126.25 o 
  -2   8   0     3493.42     3488.88    106.52 o 
  -1   8   0      324.05      289.52     18.62 o 
   0   8   0     2771.05     3146.62    130.61 o 
   1   8   0     5217.18     4764.60    172.77 o 
   2   8   0       63.34       63.85     15.87 o 
   3   8   0      290.62      270.75     23.36 o 
   4   8   0       54.98       45.20     15.00 o 
   5   8   0      121.72      130.08     18.32 o 
   6   8   0       32.83       28.43     15.89 o 
   7   8   0       11.21       12.87     19.83 o 
   8   8   0     2750.36     2654.68     91.87 o 
   9   8   0       64.85       59.52     27.42 o 
  10   8   0      288.98      370.32     43.81 o 
  -8   9   0      321.44      382.69     61.58 o 
  -7   9   0        2.45      -15.46     39.37 o 
  -6   9   0      898.93     1021.53     87.73 o 
  -5   9   0        8.89       17.71     33.46 o 
  -4   9   0      589.33      540.43     58.49 o 
  -3   9   0      609.77      734.17     70.30 o 
  -2   9   0      164.58      165.17     17.22 o 
  -1   9   0     1570.01     1730.04     95.12 o 
   0   9   0      135.06      149.82     23.34 o 
   1   9   0     2526.93     2742.72    105.86 o 
   3   9   0     2058.49     1941.08     80.71 o 
   4   9   0       92.21      110.63     20.38 o 
   5   9   0     1961.97     1818.35     65.92 o 
   6   9   0     2477.35     2367.30     82.04 o 
   7   9   0      191.70      155.65     22.10 o 
   8   9   0      677.61      682.90     38.85 o 
   9   9   0       29.34       80.45     28.83 o 
  10   9   0      425.18      507.31     47.28 o 
  -8  10   0      342.61      262.34     61.58 o 
  -7  10   0       88.74       23.62     42.74 o 
  -6  10   0      685.18      752.44     75.92 o 
  -5  10   0       48.20       13.22     36.27 o 
  -4  10   0     1415.35     1441.06    105.16 o 
  -3  10   0      790.88      780.28     71.42 o 
  -2  10   0       14.76       28.68     32.34 o 
  -1  10   0     2478.26     2995.79    135.49 o 
   0  10   0      776.79      785.77     43.53 o 
   1  10   0       23.99       50.52     22.64 o 
   2  10   0       45.01       57.21     18.46 o 
   3  10   0       78.68       85.98     20.63 o 
   4  10   0      695.98      631.99     39.45 o 
   5  10   0        7.97        3.55     18.77 o 
   6  10   0      518.17      549.89     33.50 o 
   7  10   0      243.12      237.86     25.87 o 
   8  10   0      461.30      500.56     43.86 o 
   9  10   0       27.14        3.99     27.46 o 
  -7  11   0       70.02      -14.06     44.43 o 
  -6  11   0      460.89      487.01     66.08 o 
  -5  11   0        2.88      -30.93     38.24 o 
  -4  11   0      165.46      181.36     47.52 o 
  -2  11   0       79.79       58.49     39.37 o 
  -1  11   0      637.06      755.16     37.37 o 
   0  11   0       94.31       40.70     21.93 o 
   1  11   0     2263.43     2352.83     96.00 o 
   2  11   0     1454.85     1410.35     65.19 o 
   3  11   0      111.03      100.21     22.29 o 
   4  11   0     2911.49     3023.82    121.07 o 
   5  11   0      274.69      294.06     35.29 o 
   6  11   0      981.98     1014.10     56.35 o 
   7  11   0        0.10       14.90     22.86 o 
   8  11   0     1004.84     1167.91     90.40 o 
  -6  12   0       11.36       -5.34     45.83 o 
  -5  12   0      547.68      642.50     75.36 o 
  -4  12   0      931.98      928.46     89.42 o 
  -3  12   0      376.87      325.61     56.52 o 
  -2  12   0       62.40       55.67     41.05 o 
   0  12   0      150.31      165.48     25.35 o 
   1  12   0     2908.91     3067.73    121.67 o 
   2  12   0       82.81       71.58     22.49 o 
   3  12   0      577.41      548.74     40.36 o 
   4  12   0       69.98       80.78     50.19 o 
   5  12   0       46.91       63.11     33.60 o 
   6  12   0     1318.37     1631.84     78.73 o 
   7  12   0      311.47      321.09     37.28 o 
   8  12   0       22.65      -16.87     36.83 o 
  -5  13   0       32.37      -14.34     46.68 o 
  -4  13   0        1.90       42.74     45.83 o 
  -3  13   0      408.16      495.44     68.89 o 
  -2  13   0       83.78       38.52     43.58 o 
   0  13   0      156.23      135.25     39.08 o 
   1  13   0      213.17      223.92     29.92 o 
   2  13   0      136.94      161.42     28.03 o 
   3  13   0      108.06      115.99     64.67 o 
   4  13   0     3681.94     3927.42    155.07 o 
   5  13   0      124.86      201.85     31.80 o 
   6  13   0       78.09      120.87     30.52 o 
  -3  14   0       34.48       63.83     53.42 o 
   1  14   0        4.94      -21.67     33.74 o 
   2  14   0       84.70       95.15     27.93 o 
   3  14   0        8.58      -26.66     23.95 o 
   4  14   0      525.95      568.55     53.85 o 
   5  14   0       64.53       48.19     28.49 o 
   2  15   0      394.52      389.31     63.41 o 
   3  15   0       50.85        4.33     28.31 o 
  -2 -15   1       18.49       -0.38     39.08 o 
  -5 -14   1      189.20      215.72     35.19 o 
  -4 -14   1        5.59        5.27     26.42 o 
  -3 -14   1     1337.57     1311.95     70.67 o 
  -2 -14   1       71.04       75.33     27.96 o 
  -1 -14   1      101.44       74.86     38.38 o 
   3 -14   1        0.60      -33.74     45.55 o 
  -6 -13   1        7.86       11.51     25.70 o 
  -5 -13   1      913.19      974.72     59.03 o 
  -4 -13   1       74.93       80.95     28.21 o 
  -3 -13   1        4.69      -31.64     21.09 o 
  -2 -13   1      275.78      305.22     33.63 o 
  -1 -13   1       10.89       -2.41     22.10 o 
   0 -13   1      481.44      540.14     40.63 o 
   3 -13   1      355.14      408.56     66.64 o 
   4 -13   1      218.89      223.26     55.67 o 
   5 -13   1      430.37      420.93     69.73 o 
  -7 -12   1     2175.46     2525.58    110.44 o 
  -6 -12   1      244.52      291.27     34.88 o 
  -5 -12   1      356.67      501.23     92.37 o 
  -4 -12   1      115.43      134.83     26.84 o 
  -3 -12   1     2386.69     2382.43    100.69 o 
  -2 -12   1       48.04       58.09     26.85 o 
  -1 -12   1      556.42      633.11     55.67 o 
   0 -12   1     1303.78     1354.96     82.53 o 
   2 -12   1       75.38      121.47     46.39 o 
   3 -12   1        2.86        1.69     40.49 o 
   4 -12   1       20.74      -10.97     41.05 o 
   5 -12   1       52.88       24.18     47.24 o 
   6 -12   1        0.26      -41.05     45.83 o 
  -8 -11   1      486.60      635.08     40.55 o 
  -7 -11   1        6.11       -5.85     22.89 o 
  -6 -11   1      179.91      179.82     34.73 o 
  -5 -11   1      312.65      322.61     35.43 o 
  -4 -11   1      498.37      479.66     52.86 o 
  -3 -11   1       17.86       29.81     20.25 o 
  -2 -11   1       10.45       36.39     19.58 o 
  -1 -11   1      919.19      844.37     47.84 o 
   0 -11   1      327.88      372.69     53.42 o 
   1 -11   1       97.39      127.92     22.78 o 
   2 -11   1     3472.32     3895.77    226.91 o 
   3 -11   1      265.09      261.50     51.18 o 
   4 -11   1      186.64      153.53     46.96 o 
   5 -11   1      514.89      482.79     66.92 o 
   6 -11   1      501.04      533.12     70.01 o 
   7 -11   1       31.73        5.06     45.27 o 
  -9 -10   1        3.47       -5.69     22.00 o 
  -8 -10   1       18.65       11.67     20.29 o 
  -7 -10   1     2952.48     2968.02    101.91 o 
  -6 -10   1       54.17       49.98     27.36 o 
  -5 -10   1      679.34      720.81     49.49 o 
  -4 -10   1      132.30      159.30     24.13 o 
  -3 -10   1     1299.51     1309.43     61.60 o 
  -2 -10   1      261.05      331.89     28.49 o 
  -1 -10   1      901.59      830.00     45.54 o 
   0 -10   1     8044.23     8279.99    295.64 o 
   1 -10   1      151.49      172.07     19.81 o 
   2 -10   1      368.83      324.75     29.90 o 
   3 -10   1      320.76      298.61     50.05 o 
   4 -10   1        2.15      -46.11     32.62 o 
   5 -10   1       73.23       80.98     41.61 o 
   6 -10   1      360.35      332.08     55.67 o 
   7 -10   1      756.80      672.31     73.95 o 
   8 -10   1       82.89       93.91     48.64 o 
  -9  -9   1      769.08      864.66     75.29 o 
  -8  -9   1       27.85       53.99     20.59 o 
  -7  -9   1      289.95      314.77     27.23 o 
  -6  -9   1      117.94      100.27     19.57 o 
  -5  -9   1      737.17      738.20     37.75 o 
  -4  -9   1        0.26      -10.36     19.68 o 
  -3  -9   1       21.43        0.46     24.46 o 
  -2  -9   1    29617.33    27453.88    952.35 o 
  -1  -9   1       18.35       -5.24     15.19 o 
   0  -9   1     1183.77     1167.67     53.32 o 
   1  -9   1     2643.84     2788.68     89.49 o 
   2  -9   1     2438.48     2491.31     80.95 o 
   3  -9   1       41.85       22.78     31.77 o 
   4  -9   1     1813.87     1781.57    117.82 o 
   5  -9   1     2786.06     2628.20    160.55 o 
   6  -9   1      237.55      248.85     48.36 o 
   7  -9   1       30.64       33.18     38.80 o 
   8  -9   1       13.30      -59.47     39.65 o 
 -10  -8   1       25.59       -2.33     28.36 o 
  -9  -8   1     1000.11     1125.51     52.28 o 
  -8  -8   1      795.90      774.27     40.86 o 
  -7  -8   1     1436.91     1337.25     54.57 o 
  -6  -8   1      125.01      135.77     19.53 o 
  -5  -8   1     2632.09     2598.99     86.74 o 
  -4  -8   1     5156.41     4968.81    269.95 o 
  -3  -8   1      185.72      245.37     23.25 o 
  -2  -8   1     2169.35     2099.96     83.89 o 
  -1  -8   1     1144.75     1016.54     58.06 o 
   0  -8   1     2400.09     2473.32     96.02 o 
   1  -8   1       39.04       36.41     12.46 o 
   2  -8   1      662.88      672.61     30.04 o 
   3  -8   1      730.71      806.83     33.15 o 
   4  -8   1        1.90      -41.33     27.56 o 
   5  -8   1       71.10       44.15     32.62 o 
   6  -8   1      347.85      405.75     52.86 o 
   7  -8   1      933.90     1066.52     89.70 o 
   8  -8   1       10.95      -12.37     41.33 o 
   9  -8   1       78.51      102.91     51.74 o 
 -10  -7   1      492.95      493.32     38.78 o 
  -9  -7   1       30.02       -6.07     15.28 o 
  -8  -7   1       78.81       90.22     20.34 o 
  -7  -7   1      125.50      145.23     29.79 o 
  -6  -7   1      112.08      122.80     18.12 o 
  -5  -7   1       49.16       64.47     15.47 o 
  -4  -7   1      367.18      321.85     25.54 o 
  -3  -7   1       62.78       48.42     29.52 o 
  -2  -7   1     1882.00     1758.27     70.76 o 
  -1  -7   1       89.31       83.02     14.70 o 
   0  -7   1     4529.17     4803.95    172.47 o 
   1  -7   1     2181.15     1981.49     97.23 o 
   2  -7   1        1.18       11.51      9.79 o 
   3  -7   1      162.82      151.56     32.34 o 
   4  -7   1     1183.77     1089.30     80.70 o 
   5  -7   1     3417.33     3627.81    204.70 o 
   6  -7   1      193.39      149.31     38.80 o 
   7  -7   1      914.31      906.53     80.42 o 
   8  -7   1       13.29       40.21     38.24 o 
   9  -7   1      112.70      115.00     47.80 o 
 -11  -6   1        3.72       40.98     37.77 o 
 -10  -6   1       50.16       69.85     25.21 o 
  -9  -6   1     1281.27     1496.14     63.71 o 
  -8  -6   1      717.83      724.76     47.42 o 
  -7  -6   1       21.39        8.57     20.05 o 
  -6  -6   1      269.54      253.32     21.29 o 
  -5  -6   1     2946.21     2614.13     85.07 o 
  -4  -6   1     2402.45     2118.87     69.99 o 
  -3  -6   1       91.09       84.81     12.68 o 
  -2  -6   1     7665.59     7119.02    295.52 o 
  -1  -6   1       78.87      106.35     24.46 o 
   0  -6   1        4.76        2.56      8.58 o 
   1  -6   1      339.09      329.58     25.59 o 
   2  -6   1     1093.80     1125.33     39.08 o 
   3  -6   1     7129.21     7786.95    225.50 o 
   4  -6   1       21.44       39.37     24.74 o 
   5  -6   1     1924.49     1808.00    112.75 o 
   6  -6   1     2504.97     2426.03    146.21 o 
   7  -6   1      476.16      413.90     52.58 o 
   8  -6   1      524.60      478.57     59.05 o 
   9  -6   1       17.17       -8.72     38.80 o 
  10  -6   1      423.34      459.45     66.64 o 
 -11  -5   1      587.94      793.06     81.96 o 
 -10  -5   1       14.50       35.07     23.61 o 
  -9  -5   1      829.60      815.09     46.58 o 
  -8  -5   1      259.42      249.47     23.30 o 
  -7  -5   1      306.48      282.08     39.51 o 
  -6  -5   1       99.04      101.03     21.12 o 
  -5  -5   1      240.82      246.92     18.63 o 
  -4  -5   1     2778.04     2155.20     69.92 o 
  -3  -5   1      722.34      591.37     26.31 o 
  -2  -5   1        3.60       -0.70     12.62 o 
  -1  -5   1     2907.65     3164.02    115.01 o 
   0  -5   1     2434.97     2306.54    106.50 o 
   1  -5   1     5737.68     5865.45    238.86 o 
   2  -5   1      404.33      382.13     20.68 o 
   3  -5   1    11020.74    10062.25    355.85 o 
   4  -5   1       38.85       46.63      9.81 o 
   5  -5   1      126.93      113.32     28.68 o 
   6  -5   1        1.85       11.81     26.71 o 
   7  -5   1      186.98      170.40     39.93 o 
   8  -5   1       17.59      -36.83     31.21 o 
   9  -5   1      167.04       95.04     41.05 o 
  10  -5   1      238.51      301.15     54.55 o 
 -11  -4   1      184.94      218.03     40.33 o 
 -10  -4   1      116.77      161.55     35.88 o 
  -9  -4   1     1223.57     1337.96     57.98 o 
  -8  -4   1      138.99      173.51     18.72 o 
  -7  -4   1      180.52      150.04     18.77 o 
  -6  -4   1     1995.62     1711.58    108.37 o 
  -5  -4   1      793.07      721.40     43.04 o 
  -4  -4   1      320.43      321.03     18.22 o 
  -3  -4   1     1388.82     1435.71     74.62 o 
  -2  -4   1     2609.52     2395.95    111.67 o 
  -1  -4   1      156.83      228.73     15.31 o 
   1  -4   1      169.87      265.33     21.71 o 
   2  -4   1       10.92        9.28      6.70 o 
   3  -4   1       23.35       25.11      9.19 o 
   4  -4   1     1700.83     1391.18     55.21 o 
   5  -4   1      790.63      715.61     55.96 o 
   6  -4   1      439.45      451.02     46.39 o 
   7  -4   1     1777.83     1578.55    104.32 o 
   8  -4   1     5707.79     5449.86    298.05 o 
   9  -4   1        1.02      -40.77     33.18 o 
  10  -4   1       28.48      -19.68     35.15 o 
 -11  -3   1      682.80      901.86     63.24 o 
 -10  -3   1       60.27      157.38     33.83 o 
  -9  -3   1      258.72      253.02     26.65 o 
  -8  -3   1        9.46      -18.29     18.69 o 
  -7  -3   1      165.54      170.08     16.97 o 
  -6  -3   1      583.55      586.61     28.35 o 
  -5  -3   1      801.35      777.85     31.87 o 
  -4  -3   1     7297.95     7559.70    347.54 o 
  -3  -3   1      282.23      291.05     19.86 o 
  -2  -3   1        9.23       20.11      7.52 o 
  -1  -3   1     1501.29     1589.63     94.02 o 
   0  -3   1     2458.22     2803.49     99.06 o 
   1  -3   1       16.96        6.02      6.98 o 
   2  -3   1     1615.87     1540.51     86.97 o 
   3  -3   1     9948.17     8891.53    454.11 o 
   4  -3   1      548.10      521.87     44.15 o 
   5  -3   1     2094.80     1791.64     69.68 o 
   6  -3   1       80.21       75.64     29.24 o 
   7  -3   1        2.96      -10.97     28.68 o 
   8  -3   1        3.42       28.12     31.77 o 
   9  -3   1      134.24      151.84     42.18 o 
  10  -3   1      369.17      462.10     45.84 o 
  11  -3   1       46.83       67.03     36.75 o 
 -11  -2   1      197.40      228.02     39.91 o 
 -10  -2   1     1126.14     1286.12     73.61 o 
  -9  -2   1      161.76      193.99     32.54 o 
  -8  -2   1      136.07      147.16     20.81 o 
  -7  -2   1     1789.09     1747.31     53.45 o 
  -6  -2   1     5892.11     5464.92    142.86 o 
  -5  -2   1     1259.54     1246.27     43.44 o 
  -4  -2   1     7991.31     7822.07    228.42 o 
  -3  -2   1      655.27      634.37     39.93 o 
  -2  -2   1      938.59      937.65     35.88 o 
  -1  -2   1       49.37       42.18      6.86 o 
   0  -2   1       27.06       22.17      5.82 o 
   1  -2   1      142.69       80.33     16.17 o 
   2  -2   1     1731.70     1631.42     89.98 o 
   3  -2   1      709.11      580.64     43.02 o 
   4  -2   1     4363.75     3792.86    200.48 o 
   5  -2   1       31.60        8.18     19.96 o 
   6  -2   1      347.83      310.84     22.12 o 
   7  -2   1       20.83      -13.50     25.31 o 
   8  -2   1     4063.33     3593.22    202.17 o 
   9  -2   1      142.20      141.95     30.34 o 
  10  -2   1       44.66       62.16     30.34 o 
  11  -2   1      435.80      525.63     49.86 o 
 -11  -1   1      176.58      209.12     38.30 o 
 -10  -1   1       30.05       45.03     29.66 o 
  -9  -1   1      577.03      633.52     75.92 o 
  -8  -1   1      415.66      425.53     30.58 o 
  -7  -1   1       39.93       33.68     16.31 o 
  -6  -1   1     6671.52     6730.72    173.59 o 
  -5  -1   1     1737.90     1518.55     44.29 o 
  -4  -1   1     1334.55     1209.12     35.50 o 
  -3  -1   1     2487.83     2392.75     72.42 o 
  -2  -1   1        8.04        5.95      5.94 o 
  -1  -1   1      208.10      195.75      9.25 o 
   0  -1   1       72.84       83.40     15.89 o 
   1  -1   1    14939.54    17193.65   1494.62 o 
   2  -1   1      435.66      529.75     35.99 o 
   3  -1   1     1285.05     1353.33     77.04 o 
   4  -1   1      683.10      727.12     32.22 o 
   5  -1   1     2646.98     2446.72     92.26 o 
   6  -1   1      973.04      839.35     39.86 o 
   7  -1   1       51.39       33.82     40.35 o 
   8  -1   1      493.90      528.75     40.74 o 
   9  -1   1      339.67      322.32     50.19 o 
  10  -1   1       14.16      -26.64     49.21 o 
  11  -1   1      809.30      936.79     62.49 o 
 -11   0   1      645.82      804.71     58.63 o 
 -10   0   1      505.65      592.80     48.70 o 
  -9   0   1       64.77       59.43     27.36 o 
  -8   0   1     4624.35     4425.13    176.83 o 
  -7   0   1      170.40      178.75     35.04 o 
  -6   0   1     1260.60     1302.12     48.57 o 
  -5   0   1      703.82      749.62     25.67 o 
  -4   0   1     8707.18     8014.88    202.52 o 
  -3   0   1       13.54        7.02      6.05 o 
  -2   0   1     1057.21      938.60     29.02 o 
  -1   0   1    11724.34    10598.34    264.80 o 
   0   0   1       78.74       -2.22      1.48 o 
   1   0   1    14245.37    14919.73    515.01 o 
   2   0   1      834.34      787.53     32.65 o 
   3   0   1       17.25       -0.54      7.80 o 
   4   0   1     1725.13     1647.32    111.77 o 
   5   0   1       45.54       26.22     17.05 o 
   6   0   1     4649.66     4153.13    128.30 o 
   7   0   1       38.78       18.10     13.98 o 
   8   0   1     2407.13     2379.01    104.13 o 
   9   0   1        8.45      -14.40     27.84 o 
  10   0   1     3579.06     3584.38    177.99 o 
  11   0   1        7.34        0.06     43.86 o 
 -11   1   1       12.32      -13.90     36.98 o 
 -10   1   1       26.76       42.98     29.67 o 
  -9   1   1      165.23      178.59     32.09 o 
  -8   1   1       12.11       12.09     23.65 o 
  -7   1   1      261.40      229.94     29.46 o 
  -6   1   1      975.75      911.17     43.10 o 
  -5   1   1     1068.97      914.04     41.19 o 
  -4   1   1      528.51      501.58     25.91 o 
  -3   1   1     5183.55     4944.13    142.39 o 
  -2   1   1     1371.84     1222.16     37.74 o 
  -1   1   1     3221.93     3177.00    127.71 o 
   1   1   1    13247.71    12930.97    367.29 o 
   2   1   1     5413.62     5228.08    272.74 o 
   3   1   1       41.45       39.36      6.86 o 
   4   1   1     1384.55     1275.72     67.27 o 
   5   1   1     2802.83     2476.43     78.80 o 
   6   1   1      986.56      801.43     44.49 o 
   7   1   1       18.70       21.23     18.13 o 
   8   1   1      345.20      390.01     25.64 o 
   9   1   1      149.15      114.12     27.76 o 
  10   1   1       25.06        1.70     26.89 o 
  11   1   1       11.24      -24.78     38.38 o 
 -11   2   1       32.36       52.68     35.99 o 
 -10   2   1        2.18       -8.25     27.83 o 
  -9   2   1       40.42       42.29     27.70 o 
  -8   2   1     4160.25     4147.72    167.55 o 
  -7   2   1        0.52       37.40     29.52 o 
  -6   2   1        3.66       -9.65     28.96 o 
  -5   2   1       10.33       11.48      8.41 o 
  -4   2   1     3134.80     2907.14    158.31 o 
  -3   2   1     1621.46     1827.12    102.07 o 
  -2   2   1     1036.66      953.21     57.92 o 
  -1   2   1    12993.57    13763.37   1078.33 o 
   0   2   1       13.73       24.30      4.22 o 
   1   2   1       21.39       21.85      4.72 o 
   2   2   1    10440.88    11555.51    344.58 o 
   3   2   1     1482.32     1544.95     81.68 o 
   4   2   1     1447.11     1335.12     54.95 o 
   5   2   1       30.07       21.75     11.56 o 
   6   2   1    11784.82    10980.47    325.16 o 
   7   2   1      884.34      798.91     37.35 o 
   8   2   1       10.23      -11.38     15.24 o 
   9   2   1     1131.02     1111.72     63.41 o 
  10   2   1     1170.13     1168.83     67.89 o 
  11   2   1      462.47      481.17     46.66 o 
 -11   3   1      190.65      257.35     42.56 o 
 -10   3   1      301.19      350.18     41.61 o 
  -9   3   1        5.10        1.83     26.82 o 
  -8   3   1       73.09       52.02     33.74 o 
  -7   3   1      637.18      609.88     56.52 o 
  -6   3   1      715.87      699.02     58.77 o 
  -5   3   1      326.45      378.47     37.68 o 
  -4   3   1       97.54       85.20     22.49 o 
  -3   3   1    18274.54    17465.03    882.91 o 
  -2   3   1      587.07      521.31     38.80 o 
  -1   3   1     4852.66     5747.44    208.48 o 
   0   3   1        4.35        4.61      5.90 o 
   1   3   1    13413.25    15611.79    948.06 o 
   2   3   1        1.37       -1.60      4.57 o 
   3   3   1     1539.90     1263.25     36.46 o 
   4   3   1    17375.71    16949.14    417.17 o 
   5   3   1      509.84      554.15     37.12 o 
   6   3   1       94.28       41.24     14.05 o 
   7   3   1      502.16      475.30     30.91 o 
   8   3   1      219.20      230.11     25.36 o 
   9   3   1        9.34       13.29     22.49 o 
  10   3   1       67.57       31.04     65.37 o 
  11   3   1     1911.84     2233.54    267.83 o 
 -10   4   1      457.50      480.67     81.68 o 
  -9   4   1        1.12      -29.52     35.15 o 
  -8   4   1     1917.10     2028.73    132.44 o 
  -7   4   1       66.90       89.42     34.87 o 
  -6   4   1     1310.51     1511.91    100.94 o 
  -5   4   1      894.48      790.96     62.14 o 
  -4   4   1     2460.67     2213.74    125.69 o 
  -3   4   1       57.58       88.29     20.81 o 
  -2   4   1      100.31       92.11      9.48 o 
  -1   4   1      169.22      166.56     12.24 o 
   0   4   1       39.93       36.23      6.97 o 
   1   4   1      459.80      507.69     24.42 o 
   2   4   1    16652.38    17310.27    426.45 o 
   3   4   1     1161.28     1305.49     36.81 o 
   4   4   1     1432.85     1244.19     31.64 o 
   5   4   1     2465.00     2181.77     59.57 o 
   6   4   1     3422.49     3175.19     98.30 o 
   7   4   1      200.92      229.81     19.64 o 
   8   4   1     1174.73     1145.79     40.62 o 
   9   4   1     1120.41     1202.77     52.58 o 
  10   4   1      333.57      423.65     32.24 o 
  11   4   1       15.78       31.17     31.22 o 
 -10   5   1      107.02      147.34     47.52 o 
  -9   5   1       86.57      106.29     40.49 o 
  -8   5   1        4.47        4.78     31.49 o 
  -7   5   1     1297.68     1200.36     89.42 o 
  -6   5   1       55.76       45.55     28.68 o 
  -5   5   1      953.03      827.52     64.11 o 
  -4   5   1      648.48      584.01     50.33 o 
  -3   5   1     2845.64     2468.21    138.34 o 
  -2   5   1      162.49      165.86     10.16 o 
  -1   5   1      557.65      443.41     38.83 o 
   0   5   1      604.03      667.10     53.78 o 
   1   5   1     1210.29     1212.80     48.01 o 
   2   5   1     3926.88     4475.20    128.21 o 
   3   5   1     2517.96     2444.06     64.53 o 
   4   5   1       11.68       28.02      7.06 o 
   5   5   1        0.00       -1.03      8.47 o 
   6   5   1      146.99      162.59     14.25 o 
   7   5   1      801.58      715.13     85.06 o 
   8   5   1       35.35       48.97     18.64 o 
   9   5   1      225.90      232.67     26.20 o 
  10   5   1      230.80      278.59     29.63 o 
  11   5   1      700.62      927.70     64.10 o 
 -10   6   1     2009.44     2186.19    150.15 o 
  -9   6   1      780.71      814.58     78.73 o 
  -8   6   1      240.33      283.99     49.21 o 
  -7   6   1       78.64       47.24     34.02 o 
  -6   6   1     2024.39     1888.98    120.35 o 
  -5   6   1      661.42      617.47     57.92 o 
  -4   6   1        2.12      -14.34     22.21 o 
  -3   6   1       32.38       55.39     23.06 o 
  -2   6   1      176.56      188.24     14.68 o 
  -1   6   1      222.97      232.35     13.76 o 
   0   6   1      351.97      273.69     15.50 o 
   1   6   1      810.09      829.24     36.97 o 
   2   6   1     1883.18     1682.67     51.98 o 
   3   6   1       12.77        1.56      9.30 o 
   4   6   1     1332.07     1005.34     38.63 o 
   5   6   1     1303.73     1075.38     41.83 o 
   6   6   1      366.61      393.84     24.24 o 
   7   6   1      663.88      673.73     42.10 o 
   8   6   1      504.04      573.41     40.23 o 
   9   6   1       41.30       40.73     20.85 o 
  10   6   1       50.66        8.14     22.62 o 
  11   6   1      352.51      501.29     50.90 o 
  -9   7   1       21.06      -12.09     40.21 o 
  -8   7   1        8.27        7.31     35.99 o 
  -7   7   1      339.76      344.17     50.61 o 
  -6   7   1        4.93      -30.09     28.40 o 
  -5   7   1     5179.89     4862.75    265.72 o 
  -4   7   1      700.45      622.82     58.77 o 
  -3   7   1        0.77        0.53     10.11 o 
  -2   7   1      523.99      476.19     28.00 o 
  -1   7   1     4619.27     4907.60    145.16 o 
   0   7   1     1641.95     1916.47     62.09 o 
   1   7   1        8.25      -14.28      9.52 o 
   2   7   1     3105.63     2673.69     80.11 o 
   3   7   1      568.45      470.98     29.19 o 
   4   7   1       40.28       41.43     15.42 o 
   5   7   1      109.88       84.89     15.39 o 
   6   7   1      113.17      112.55     17.98 o 
   7   7   1      198.27      160.31     48.08 o 
   8   7   1      203.63      166.23     27.02 o 
   9   7   1      799.38      812.83     53.07 o 
  10   7   1      364.60      429.99     62.45 o 
  -9   8   1       12.84      -39.37     42.74 o 
  -8   8   1      427.63      482.79     63.83 o 
  -7   8   1      965.33      991.45     87.45 o 
  -6   8   1      451.98      483.91     57.36 o 
  -5   8   1      992.70      957.14     78.73 o 
  -4   8   1       56.56       30.09     30.93 o 
  -3   8   1      705.99      720.11     63.27 o 
  -2   8   1      343.45      326.26     19.03 o 
  -1   8   1        9.91       20.78     10.92 o 
   0   8   1     4985.30     6084.93    179.48 o 
   1   8   1      373.50      396.91     25.65 o 
   2   8   1        3.45        4.55      9.33 o 
   3   8   1     1351.92     1233.40     54.76 o 
   4   8   1     1200.28     1067.83     50.89 o 
   5   8   1      845.75      745.69     35.66 o 
   6   8   1      109.84      102.66     17.99 o 
   7   8   1     2220.41     2201.71     77.38 o 
   8   8   1      394.45      436.70     37.59 o 
   9   8   1      564.08      537.11     43.11 o 
  10   8   1       18.44       -2.74     28.41 o 
  -8   9   1       77.87       13.22     44.43 o 
  -7   9   1      110.80      137.78     46.11 o 
  -6   9   1      293.76      315.20     52.58 o 
  -5   9   1      888.11      794.90     74.51 o 
  -4   9   1      817.72      785.34     70.86 o 
  -3   9   1      101.56       85.48     33.74 o 
  -2   9   1     2894.78     2982.14     93.26 o 
  -1   9   1     1435.61     1414.51     50.49 o 
   0   9   1       45.81       33.87     13.27 o 
   1   9   1      175.92      168.10     20.07 o 
   2   9   1     2352.01     2452.26     96.12 o 
   3   9   1        0.72      -16.43     15.11 o 
   4   9   1       60.81       54.19     17.99 o 
   5   9   1      120.01      136.98     18.60 o 
   6   9   1      215.89      218.23     22.08 o 
   7   9   1      236.66      183.82     22.60 o 
   8   9   1      193.82      178.50     80.42 o 
   9   9   1      678.48      691.09    106.29 o 
  10   9   1      399.42      546.12     48.22 o 
  -8  10   1      176.97      206.39     56.52 o 
  -7  10   1      329.95      357.94     61.58 o 
  -6  10   1        6.37        3.37     38.24 o 
  -5  10   1      119.28       62.98     40.49 o 
  -4  10   1      130.85      122.88     41.05 o 
  -3  10   1       50.55      136.09     37.68 o 
  -2  10   1       51.50       57.64     33.74 o 
  -1  10   1       76.10      108.00     16.91 o 
   0  10   1     4966.10     6068.39    347.54 o 
   1  10   1      315.46      323.92     27.02 o 
   2  10   1     1898.65     1926.79     80.11 o 
   3  10   1     3079.85     3051.82    118.89 o 
   4  10   1     1328.33     1334.18     61.91 o 
   5  10   1        1.01        3.82     18.98 o 
   6  10   1      905.44      879.98     76.90 o 
   7  10   1     3173.04     3119.75    131.27 o 
   8  10   1       94.83       87.06     27.50 o 
   9  10   1      111.60      158.64     32.80 o 
  -7  11   1      540.93      488.97     70.30 o 
  -6  11   1     1041.20     1067.65     95.60 o 
  -5  11   1      949.90      899.22     84.92 o 
  -4  11   1       54.23       67.20     42.18 o 
  -3  11   1     1582.60     1752.04    120.91 o 
  -2  11   1     3416.37     3503.52    204.98 o 
  -1  11   1       46.53       41.49     16.46 o 
   0  11   1    15503.06    19349.85    674.20 o 
   1  11   1       31.50       -0.08     18.06 o 
   2  11   1      594.31      840.45     65.80 o 
   3  11   1      173.50      213.64     25.81 o 
   4  11   1      375.56      386.12     32.80 o 
   5  11   1      874.76      886.57     76.90 o 
   6  11   1       18.18        6.88     21.36 o 
   7  11   1      339.75      424.30     54.55 o 
   8  11   1      815.75      947.09     61.57 o 
  -6  12   1       21.07      -31.49     45.55 o 
  -5  12   1      201.29      214.26     55.96 o 
  -4  12   1      320.57      337.14     57.36 o 
  -3  12   1      113.08      172.08     48.64 o 
  -2  12   1     2605.28     3130.68    191.48 o 
  -1  12   1      696.83     1037.28     89.42 o 
   0  12   1      174.39      178.11     27.42 o 
   1  12   1        0.67       -6.23     18.95 o 
   2  12   1       65.51      105.05     23.40 o 
   3  12   1     2642.66     2548.24    105.04 o 
   4  12   1       69.24       61.98     23.91 o 
   5  12   1     1405.47     1430.75     70.26 o 
   6  12   1       63.30       72.07     28.68 o 
   7  12   1      542.49      540.15     62.70 o 
   8  12   1        0.14      -51.46     34.30 o 
  -5  13   1       17.97      -26.71     47.80 o 
  -4  13   1     1112.91     1353.05    111.07 o 
  -3  13   1      236.94      273.03     56.24 o 
  -2  13   1      364.01      422.90     64.11 o 
   0  13   1       48.33       37.96     32.90 o 
   1  13   1       16.04       -7.64     21.57 o 
   2  13   1      143.73      154.38     27.60 o 
   3  13   1       59.13       51.12     33.04 o 
   4  13   1       21.16       -3.92     22.96 o 
   5  13   1      208.89      235.42     39.65 o 
   6  13   1       37.52       29.52     38.52 o 
   7  13   1       27.58       15.46     39.93 o 
  -4  14   1       17.74      -37.68     43.30 o 
  -3  14   1       92.39      137.50     52.86 o 
   1  14   1      871.75      946.15     56.25 o 
   2  14   1      365.34      453.47     48.22 o 
   3  14   1      351.46      374.16     37.67 o 
   4  14   1      243.37      286.53     35.98 o 
   5  14   1     2641.62     3068.25    184.17 o 
   2  15   1       91.07       95.04     43.58 o 
   3  15   1      737.64      864.91     79.86 o 
  -4 -14   2        9.47       11.27     26.90 o 
  -3 -14   2      122.42      113.93     30.31 o 
  -2 -14   2       72.63       75.76     39.37 o 
  -1 -14   2       65.88       58.71     27.36 o 
  -6 -13   2       76.65       51.38     28.98 o 
  -5 -13   2       42.40       29.80     26.30 o 
  -4 -13   2     2298.29     2191.37     97.98 o 
  -3 -13   2       10.98       -6.00     22.71 o 
  -2 -13   2      804.52      798.66     51.59 o 
  -1 -13   2      189.71      191.04     29.61 o 
   0 -13   2      307.54      341.52     34.62 o 
   3 -13   2      263.20      299.46     61.58 o 
   4 -13   2       49.92       59.05     50.89 o 
  -7 -12   2      218.70      178.19     33.45 o 
  -6 -12   2     1234.32     1249.47     67.39 o 
  -5 -12   2        1.95      -21.82     22.14 o 
  -4 -12   2       46.62       37.43     23.88 o 
  -3 -12   2       38.13       37.18     22.80 o 
  -2 -12   2      145.32      134.52     26.01 o 
  -1 -12   2       81.84       78.95     23.74 o 
   0 -12   2       50.88       43.16     21.95 o 
   3 -12   2      727.25      794.34     81.54 o 
   4 -12   2      600.86      600.32     72.83 o 
   5 -12   2       91.52       46.11     46.68 o 
  -8 -11   2      842.48      981.62     51.21 o 
  -7 -11   2       56.84       90.23     27.14 o 
  -6 -11   2     2732.43     2690.25    113.22 o 
  -5 -11   2      270.32      300.42     32.51 o 
  -4 -11   2      401.31      434.28     36.15 o 
  -3 -11   2       78.79      110.67     25.73 o 
  -2 -11   2      496.03      531.62     37.12 o 
  -1 -11   2      662.73      687.82     42.66 o 
   0 -11   2      499.54      514.59     40.21 o 
   1 -11   2      634.30      597.62     39.22 o 
   2 -11   2        1.05       -1.69     37.40 o 
   3 -11   2        1.63       21.09     37.96 o 
   4 -11   2      156.47      143.68     48.36 o 
   5 -11   2       12.88      -16.03     42.18 o 
   6 -11   2      292.58      326.45     60.17 o 
  -9 -10   2       20.71        6.76     25.72 o 
  -8 -10   2      974.58     1189.12     54.77 o 
  -7 -10   2      272.11      263.06     27.36 o 
  -6 -10   2       70.82       87.20     20.46 o 
  -5 -10   2      247.07      208.90     50.33 o 
  -4 -10   2       27.65       17.25     18.98 o 
  -3 -10   2     1342.63     1245.61     60.18 o 
  -2 -10   2      255.90      242.55     26.53 o 
  -1 -10   2     3282.46     3073.95    119.57 o 
   0 -10   2      329.56      310.72     28.81 o 
   1 -10   2      235.02      263.04     42.32 o 
   2 -10   2      627.31      651.19     33.31 o 
   3 -10   2     2029.03     1964.62    130.75 o 
   4 -10   2      442.16      434.43     57.36 o 
   5 -10   2       12.94      -33.46     36.55 o 
   6 -10   2      967.09      960.24     88.29 o 
   7 -10   2      295.43      218.48     55.11 o 
  -9  -9   2        1.64      -26.84     20.41 o 
  -8  -9   2       38.80       24.49     20.13 o 
  -7  -9   2       27.72       15.54     18.48 o 
  -6  -9   2     4620.54     4605.56    167.56 o 
  -5  -9   2       90.48      105.62     22.62 o 
  -4  -9   2      145.21      154.52     24.18 o 
  -3  -9   2     3364.59     3089.43    120.28 o 
  -2  -9   2     1499.71     1355.60     61.71 o 
  -1  -9   2     4765.56     4462.45    165.21 o 
   0  -9   2      176.94      183.97     21.89 o 
   1  -9   2      775.76      797.76     36.34 o 
   2  -9   2       56.58       78.19     15.72 o 
   3  -9   2        1.12      -35.99     29.81 o 
   4  -9   2      768.81      846.36     77.04 o 
   5  -9   2      106.57       61.58     37.96 o 
   6  -9   2      154.75       93.07     40.77 o 
   7  -9   2       79.91       69.45     43.02 o 
   8  -9   2     1530.34     1680.34    125.13 o 
 -10  -8   2        6.09       -2.04     28.68 o 
  -9  -8   2      238.60      235.65     27.78 o 
  -8  -8   2     1004.08     1114.33     50.52 o 
  -7  -8   2        2.25      -11.39     16.45 o 
  -6  -8   2      284.29      282.42     24.21 o 
  -5  -8   2        9.94       -7.81     13.54 o 
  -4  -8   2      219.80      206.44     20.78 o 
  -3  -8   2     1310.44     1256.57     57.42 o 
  -2  -8   2      156.04      160.42     27.98 o 
  -1  -8   2     6524.41     6140.74    220.98 o 
   0  -8   2     1516.72     1577.71    152.96 o 
   1  -8   2       33.89       31.90     13.36 o 
   2  -8   2     2707.50     2784.51     88.12 o 
   3  -8   2     1153.42      991.94     38.61 o 
   4  -8   2        1.28      -18.00     28.96 o 
   5  -8   2       70.07       92.51     34.59 o 
   6  -8   2     1901.98     1724.77    117.53 o 
   7  -8   2        8.16      -11.25     35.15 o 
   8  -8   2        2.86      -34.87     38.52 o 
   9  -8   2        7.52        1.41     44.71 o 
 -10  -7   2     1137.92     1341.42     63.71 o 
  -9  -7   2        0.22      -17.10     11.40 o 
  -8  -7   2      377.03      417.92     30.40 o 
  -7  -7   2     1640.33     1551.52     65.42 o 
  -6  -7   2     1772.88     1655.30     61.10 o 
  -5  -7   2       31.73       56.69     15.38 o 
  -4  -7   2     1291.77     1191.29     46.58 o 
  -3  -7   2     7282.83     7076.91    211.57 o 
  -2  -7   2      807.84      748.07     50.19 o 
  -1  -7   2      631.47      607.00     33.34 o 
   0  -7   2      135.16      105.16     22.49 o 
   1  -7   2      146.64      246.14     17.38 o 
   2  -7   2       52.86       61.41     15.27 o 
   3  -7   2       34.80       32.13     10.85 o 
   4  -7   2     3274.91     3232.18    183.33 o 
   5  -7   2      480.94      521.03     54.27 o 
   6  -7   2       31.55       25.03     33.18 o 
   7  -7   2     1693.11     1751.20    119.78 o 
   8  -7   2      707.13      739.23     73.67 o 
   9  -7   2      103.24      107.13     48.36 o 
 -10  -6   2     1034.01     1046.19     55.45 o 
  -9  -6   2       39.25       55.74     19.30 o 
  -8  -6   2      402.07      439.90     37.73 o 
  -7  -6   2       12.43      -21.14     14.09 o 
  -6  -6   2        5.93      -16.89     13.84 o 
  -5  -6   2      978.55      844.27     37.21 o 
  -4  -6   2        4.86      -16.12     10.74 o 
  -3  -6   2     1094.40     1044.07     43.55 o 
  -2  -6   2     3672.56     3605.68    132.51 o 
  -1  -6   2     4327.38     4374.31    180.80 o 
   0  -6   2      450.36      528.75     47.38 o 
   1  -6   2     2499.88     2494.23    107.00 o 
   2  -6   2    19684.25    21222.37    605.86 o 
   3  -6   2     1954.69     2173.59     75.37 o 
   4  -6   2      311.37      259.27     20.17 o 
   5  -6   2      117.96       82.39     30.37 o 
   6  -6   2     1891.82     1878.57    119.22 o 
   7  -6   2        2.00       12.65     32.90 o 
   8  -6   2      207.83      174.89     44.15 o 
   9  -6   2      176.75      176.30     46.96 o 
  10  -6   2        1.37      -28.68     41.33 o 
 -11  -5   2       63.17       81.20     38.16 o 
 -10  -5   2      374.48      418.70     35.41 o 
  -9  -5   2        3.01        5.67     17.34 o 
  -8  -5   2     1084.86     1142.41     48.64 o 
  -7  -5   2     1577.86     1488.70     94.20 o 
  -6  -5   2      109.73      121.16     16.67 o 
  -5  -5   2     4323.97     3760.75    116.87 o 
  -4  -5   2     1045.67      863.67     35.13 o 
  -3  -5   2     4012.93     3910.22    119.14 o 
  -2  -5   2       18.01       22.49      9.56 o 
  -1  -5   2     1494.62     1592.38     62.52 o 
   0  -5   2     1091.66     1193.07     68.61 o 
   1  -5   2     2687.58     3218.22    230.00 o 
   2  -5   2      201.28      219.76     14.17 o 
   3  -5   2      693.20      606.98     31.67 o 
   4  -5   2     2059.35     1715.58     67.93 o 
   5  -5   2       10.94       14.90     23.90 o 
   6  -5   2      276.74      235.07     38.24 o 
   7  -5   2     2526.70     2339.99    143.12 o 
   8  -5   2      207.86      201.04     44.71 o 
   9  -5   2      223.97      287.93     51.18 o 
  10  -5   2       56.58       94.20     45.27 o 
 -11  -4   2      315.56      399.64     48.61 o 
 -10  -4   2      251.42      328.40     42.55 o 
  -9  -4   2       10.32       18.33     17.03 o 
  -8  -4   2        1.63      -13.38     14.17 o 
  -7  -4   2       22.48       16.34     23.87 o 
  -6  -4   2       25.45       28.33     15.95 o 
  -5  -4   2      824.05      763.03     32.65 o 
  -4  -4   2        1.68      -14.07      9.38 o 
  -3  -4   2     1724.66     1374.54     58.35 o 
  -2  -4   2     3623.79     3684.51    140.88 o 
  -1  -4   2       82.82       69.33     11.33 o 
   0  -4   2     7191.68     8559.53    298.83 o 
   1  -4   2     2607.96     2592.17     78.40 o 
   2  -4   2     1191.25     1014.34     34.67 o 
   3  -4   2       29.38       16.03     18.56 o 
   4  -4   2     5810.94     5240.94    276.12 o 
   5  -4   2      611.01      586.54     51.74 o 
   6  -4   2      795.69      740.91     61.58 o 
   7  -4   2      620.50      531.71     52.86 o 
   8  -4   2      175.51      214.82     40.49 o 
   9  -4   2      158.63      177.43     42.18 o 
  10  -4   2        0.29       21.37     36.27 o 
 -11  -3   2      405.55      533.93     51.91 o 
 -10  -3   2      212.59      215.43     60.45 o 
  -9  -3   2      562.92      648.94     38.87 o 
  -8  -3   2     1651.59     1755.38     56.07 o 
  -7  -3   2     2189.80     2203.50     65.65 o 
  -6  -3   2      259.24      272.78     20.06 o 
  -5  -3   2     2897.81     2431.13     77.79 o 
  -4  -3   2      343.95      225.22     39.44 o 
  -3  -3   2      144.52      125.63     13.17 o 
  -2  -3   2      543.00      723.98     52.57 o 
  -1  -3   2      237.60      320.18     25.65 o 
   0  -3   2     1430.18     2042.00     60.44 o 
   1  -3   2        5.41        9.80      7.26 o 
   2  -3   2     2071.53     1913.72    106.29 o 
   3  -3   2     3392.78     3109.87    166.46 o 
   4  -3   2       23.70       36.55     18.28 o 
   5  -3   2     2756.36     2402.70    135.53 o 
   6  -3   2      116.34      116.13     29.81 o 
   7  -3   2        5.27       29.24     29.52 o 
   8  -3   2       35.56       93.91     36.27 o 
   9  -3   2     2328.85     2363.05    148.46 o 
  10  -3   2        2.31      -41.41     27.61 o 
  11  -3   2      237.40      269.90     42.74 o 
 -11  -2   2      201.47      207.37     39.39 o 
 -10  -2   2      407.51      469.54     59.47 o 
  -9  -2   2       12.92        5.45     26.62 o 
  -8  -2   2      160.29      152.26     17.04 o 
  -7  -2   2      456.02      479.40     24.12 o 
  -6  -2   2       20.96       23.77     11.00 o 
  -5  -2   2     1315.23     1464.39     50.25 o 
  -4  -2   2     4196.26     4229.57    128.98 o 
  -3  -2   2      448.30      314.44     20.87 o 
  -2  -2   2     1290.07     1220.04     66.92 o 
  -1  -2   2      964.59     1031.54     88.96 o 
   0  -2   2    33773.53    47002.93   1309.88 o 
   1  -2   2     4333.20     5287.06    230.90 o 
   2  -2   2       11.90       -4.03      9.32 o 
   3  -2   2       12.26       18.84     14.34 o 
   4  -2   2     2138.70     2099.02    117.53 o 
   5  -2   2     2629.61     2453.59    137.22 o 
   6  -2   2     1496.64     1374.09     57.29 o 
   7  -2   2      145.68      165.90     32.90 o 
   8  -2   2        0.02      -31.21     24.74 o 
   9  -2   2        3.74      -23.58     24.97 o 
  10  -2   2      143.74      101.05     32.42 o 
  11  -2   2      186.89      170.87     39.12 o 
 -11  -1   2        2.89       17.42     32.41 o 
 -10  -1   2      273.61      277.62     39.63 o 
  -9  -1   2     2128.03     2246.75    103.29 o 
  -8  -1   2      213.32      188.14     21.83 o 
  -7  -1   2     3785.69     4060.53    109.44 o 
  -6  -1   2       42.31       39.87     11.23 o 
  -5  -1   2     8388.57     7782.98    198.86 o 
  -4  -1   2      226.75      231.93     12.55 o 
  -3  -1   2      537.18      440.36     22.39 o 
  -2  -1   2      665.33      325.13     60.88 o 
  -1  -1   2       46.53       71.37      7.90 o 
   0  -1   2        2.97        1.14      4.71 o 
   1  -1   2      741.02     1038.06     39.96 o 
   2  -1   2      539.37      453.86     24.06 o 
   3  -1   2     1161.74     1047.10     43.14 o 
   4  -1   2       88.31       39.65     18.00 o 
   5  -1   2     5402.35     4998.27    180.96 o 
   6  -1   2      205.39      169.46     17.48 o 
   7  -1   2      183.16      178.13     19.45 o 
   8  -1   2        8.82        0.25     21.94 o 
   9  -1   2     2819.73     2688.41    189.66 o 
  10  -1   2        3.57       -5.35     31.91 o 
  11  -1   2      572.44      575.06     48.91 o 
 -11   0   2       16.93       40.37     32.70 o 
 -10   0   2       85.58       28.37     30.31 o 
  -9   0   2       26.69       45.37     27.83 o 
  -8   0   2        6.35       -9.46     22.83 o 
  -7   0   2      488.49      429.46     29.12 o 
  -6   0   2      827.02      811.72     29.29 o 
  -5   0   2       46.63       20.46      9.74 o 
  -4   0   2     6168.00     6123.37    155.92 o 
  -3   0   2      873.10      788.84     24.43 o 
  -2   0   2     4675.45     4477.34    113.78 o 
  -1   0   2      850.85      734.88     77.89 o 
   0   0   2    25788.71    37531.06    932.45 o 
   1   0   2       98.07      123.32      8.97 o 
   2   0   2     4036.22     3846.37    136.10 o 
   3   0   2      294.35      354.59     43.44 o 
   4   0   2     3613.32     3391.81    123.71 o 
   5   0   2       31.81       17.11     11.75 o 
   6   0   2      438.93      466.75     24.25 o 
   7   0   2     1141.67      971.60     51.39 o 
   8   0   2      457.25      432.64     36.34 o 
   9   0   2        3.30      -22.28     25.03 o 
  10   0   2     1095.43     1171.22     68.06 o 
  11   0   2      214.37      180.25     35.72 o 
 -11   1   2      206.31      231.33     69.87 o 
 -10   1   2      243.14      288.11     53.99 o 
  -9   1   2     1917.65     2043.20    153.81 o 
  -8   1   2        2.58       14.28     26.57 o 
  -7   1   2     3943.71     3859.45    155.45 o 
  -6   1   2        6.43       -3.62     11.47 o 
  -5   1   2     1402.31     1240.84     41.10 o 
  -4   1   2      219.49      244.21     13.38 o 
  -3   1   2     1832.22     1539.22     47.11 o 
  -2   1   2     8403.69     7764.94    222.29 o 
  -1   1   2       51.59       32.62     11.53 o 
   0   1   2    30170.22    29818.46    836.23 o 
   1   1   2    12686.94    12594.07    443.67 o 
   2   1   2      134.22      148.48     17.56 o 
   3   1   2     1035.58      943.44     32.85 o 
   4   1   2      828.55      761.71     35.43 o 
   5   1   2    10430.15     9598.46    282.91 o 
   6   1   2      283.46      317.92     20.13 o 
   7   1   2     1764.65     1583.69     57.09 o 
   8   1   2      248.86      202.66     20.60 o 
   9   1   2       17.65       13.63     24.03 o 
  10   1   2      486.99      489.85     43.03 o 
  11   1   2      434.40      440.13     44.72 o 
 -11   2   2       12.47       -8.73     53.14 o 
 -10   2   2        4.58      -16.16     29.10 o 
  -9   2   2      395.23      450.90     81.40 o 
  -8   2   2      118.35      159.11     29.94 o 
  -7   2   2      286.15      221.01     39.93 o 
  -6   2   2      488.70      501.64     68.61 o 
  -5   2   2     1418.10     1410.79     57.09 o 
  -4   2   2     8903.15     7738.10    226.20 o 
  -3   2   2      273.89      252.99     32.48 o 
  -2   2   2   292014.41   281103.44  14075.95 o 
  -1   2   2      219.24      202.45     20.53 o 
   0   2   2     5671.43     5315.85    227.48 o 
   1   2   2     1703.34     1492.82     47.98 o 
   2   2   2    17283.67    16465.29    466.79 o 
   3   2   2     2224.84     1953.51     93.87 o 
   4   2   2      176.16      162.26     11.97 o 
   5   2   2     1773.21     1606.76     45.99 o 
   6   2   2        0.39       -5.99     11.90 o 
   7   2   2      372.47      351.20     24.59 o 
   8   2   2      312.13      278.30     22.95 o 
   9   2   2        9.27        0.23     17.09 o 
  10   2   2     1143.84     1205.29     93.21 o 
  11   2   2      289.21      281.12     39.05 o 
 -11   3   2      663.05      826.67     62.81 o 
 -10   3   2      171.05      135.66     34.70 o 
  -9   3   2      143.12      140.65     36.69 o 
  -8   3   2       69.25       51.18     32.62 o 
  -7   3   2     3917.75     3759.96    210.89 o 
  -6   3   2      449.96      466.48     47.52 o 
  -5   3   2      710.63      709.98     56.52 o 
  -4   3   2     9066.30     8776.52    450.73 o 
  -3   3   2      893.91      829.20     55.67 o 
  -2   3   2      644.60      491.51     38.52 o 
  -1   3   2     3151.40     3182.98    166.74 o 
   0   3   2      101.58      185.45     19.82 o 
   1   3   2     6187.87     6211.02    462.47 o 
   2   3   2        8.44        9.43      6.28 o 
   3   3   2     9878.67     9851.04    314.61 o 
   4   3   2        0.35        3.41      7.22 o 
   5   3   2     3052.49     2926.91     76.98 o 
   6   3   2      104.50       85.83     12.58 o 
   7   3   2     5444.81     5121.04    158.14 o 
   8   3   2      214.83      209.85     21.15 o 
   9   3   2     1014.63      991.83     38.66 o 
  10   3   2      126.33      105.61     30.20 o 
  11   3   2      391.26      406.94     43.91 o 
 -10   4   2        0.35      -11.41     32.39 o 
  -9   4   2        6.98        0.28     35.99 o 
  -8   4   2       27.68       20.81     33.18 o 
  -7   4   2      249.45      239.00     42.74 o 
  -6   4   2     1689.60     1707.62    109.94 o 
  -5   4   2      397.42      404.90     43.02 o 
  -4   4   2     1880.84     1786.35    106.85 o 
  -3   4   2      852.37      867.16     58.77 o 
  -2   4   2     4776.19     4082.56    147.12 o 
  -1   4   2      473.25      522.54     82.11 o 
   0   4   2      702.39      940.46     39.05 o 
   1   4   2       28.14        7.45      8.05 o 
   2   4   2     3646.50     3215.18    121.23 o 
   3   4   2     2778.01     2864.84     73.88 o 
   4   4   2      302.22      298.04     13.63 o 
   5   4   2     2762.92     2537.25     67.51 o 
   6   4   2      629.88      625.36     29.79 o 
   7   4   2        0.07       -1.87     12.53 o 
   8   4   2      864.67      842.92     41.76 o 
   9   4   2        1.16      -24.64     16.43 o 
  10   4   2      238.40      231.60     26.36 o 
  11   4   2      203.95      229.51     38.15 o 
 -10   5   2        4.15       39.65     42.46 o 
  -9   5   2       15.03      -43.86     34.87 o 
  -8   5   2       15.03       -6.75     34.02 o 
  -7   5   2     1659.04     1832.46    120.06 o 
  -6   5   2      265.31      281.74     41.61 o 
  -5   5   2      264.58      274.43     36.83 o 
  -4   5   2     1365.49     1185.18     78.17 o 
  -3   5   2       22.00       20.81     18.56 o 
  -2   5   2       39.42       58.70      9.61 o 
  -1   5   2      257.39      276.85     18.23 o 
   0   5   2        7.68        4.07      6.80 o 
   1   5   2      188.67      176.86     11.06 o 
   2   5   2     2393.25     2324.57     69.20 o 
   3   5   2    39619.09    38939.95    851.82 o 
   4   5   2     1573.46     1492.03     41.90 o 
   5   5   2      341.56      348.06     16.41 o 
   6   5   2     2310.33     2214.44     71.99 o 
   7   5   2     2543.64     2407.29     78.83 o 
   8   5   2       85.25       35.77     32.26 o 
   9   5   2      129.56      102.98     21.78 o 
  10   5   2      913.04     1069.96     51.16 o 
  11   5   2       33.90       17.22     31.07 o 
 -10   6   2      205.00      253.34     53.71 o 
  -9   6   2      987.02      939.71     86.60 o 
  -8   6   2      120.49      135.53     41.33 o 
  -7   6   2        1.96      -17.43     30.93 o 
  -6   6   2     2198.42     2169.32    134.12 o 
  -5   6   2      201.50      208.36     35.99 o 
  -4   6   2     1297.20     1321.83     87.17 o 
  -3   6   2      777.46      644.47     53.42 o 
  -2   6   2     5906.97     5804.51    209.42 o 
  -1   6   2      854.40      864.71     93.35 o 
   0   6   2     5247.99     5541.55    161.59 o 
   1   6   2    10686.77    10884.06    306.69 o 
   2   6   2      684.33      625.30     24.38 o 
   3   6   2       19.15       48.80      8.15 o 
   4   6   2       41.09       39.34      7.40 o 
   5   6   2      285.35      292.08     14.53 o 
   6   6   2       23.25      -21.65     15.96 o 
   7   6   2        2.99       -6.48     23.20 o 
   8   6   2     1133.26     1233.86     62.89 o 
   9   6   2      496.37      545.79     34.83 o 
  10   6   2       48.60       51.61     22.82 o 
  11   6   2      512.54      592.67     40.51 o 
  -9   7   2      963.15     1185.46    101.51 o 
  -8   7   2      174.37      137.22     45.55 o 
  -7   7   2      115.51      105.44     39.93 o 
  -6   7   2       96.84       64.67     32.90 o 
  -5   7   2      223.25      125.13     34.30 o 
  -4   7   2     1813.44     1880.54    116.41 o 
  -3   7   2      544.85      554.80     29.43 o 
  -2   7   2       61.48       80.54     22.78 o 
  -1   7   2     1249.97     1202.49    106.29 o 
   0   7   2      163.70      149.04     12.88 o 
   1   7   2      134.83      199.20     14.94 o 
   2   7   2      759.18      691.20     26.91 o 
   3   7   2     1570.47     1235.30     41.47 o 
   4   7   2        6.45        8.45      8.05 o 
   5   7   2     1769.81     1687.82     59.24 o 
   6   7   2      985.49      951.68     51.15 o 
   7   7   2        1.69       -1.61     18.36 o 
   8   7   2      590.61      586.23     41.02 o 
   9   7   2       85.00      103.45     26.69 o 
  10   7   2      344.44      408.60     34.00 o 
  -9   8   2       31.38       10.68     45.27 o 
  -8   8   2      263.91      247.16     53.42 o 
  -7   8   2        5.73       17.43     35.15 o 
  -6   8   2     2074.09     1984.30    130.19 o 
  -5   8   2        4.22      -16.03     28.68 o 
  -4   8   2     3807.98     3654.52    205.82 o 
  -3   8   2      909.59      761.16     65.23 o 
  -2   8   2     1340.73     1359.59     59.12 o 
  -1   8   2      184.88      218.25     22.07 o 
   0   8   2     2465.38     2413.66     76.45 o 
   1   8   2     1697.28     1522.69     49.87 o 
   2   8   2       33.46       15.20      9.78 o 
   3   8   2      713.12      617.67     26.06 o 
   4   8   2      252.84      200.96     35.29 o 
   5   8   2       27.38        5.59     14.12 o 
   6   8   2       39.73       40.92     19.24 o 
   7   8   2      713.22      555.02     52.16 o 
   8   8   2     1164.17     1067.12     60.02 o 
   9   8   2       60.06       59.49     26.32 o 
  10   8   2      494.87      513.56     65.44 o 
  -8   9   2      178.94      198.80     56.24 o 
  -7   9   2      122.38      100.10     43.86 o 
  -6   9   2      442.87      591.61     63.83 o 
  -5   9   2      641.15      627.60     63.83 o 
  -4   9   2        4.20       -1.97     28.12 o 
  -3   9   2       22.41      -12.65     29.24 o 
  -2   9   2       24.45       -9.32     24.04 o 
  -1   9   2      401.38      435.62     29.93 o 
   0   9   2        0.44      -12.20     11.30 o 
   1   9   2     5678.36     5390.48    157.02 o 
   2   9   2     1541.14     1655.31     54.73 o 
   3   9   2      365.70      382.79     28.62 o 
   4   9   2      873.97      728.58     64.53 o 
   5   9   2     1640.29     1749.28     75.04 o 
   6   9   2     1452.32     1452.61     70.14 o 
   7   9   2        3.03      -14.52     20.52 o 
   8   9   2     1797.27     1872.20     88.15 o 
   9   9   2        4.79        9.60     24.39 o 
  10   9   2       37.04      173.08     34.00 o 
  -8  10   2      460.11      529.46     73.11 o 
  -7  10   2        4.75       -8.72     41.61 o 
  -6  10   2      219.55      186.99     48.93 o 
  -5  10   2      400.18      367.50     52.86 o 
  -4  10   2     3146.38     3284.48    192.61 o 
  -3  10   2      266.91      261.78     45.27 o 
  -2  10   2      278.40      311.83     47.24 o 
  -1  10   2     3529.22     3723.76    143.85 o 
   0  10   2      555.89      574.37     35.19 o 
   1  10   2      291.09      287.96     21.08 o 
   3  10   2      587.70      608.20     38.26 o 
   4  10   2       57.11       31.38     18.37 o 
   5  10   2       70.18       32.53     26.43 o 
   6  10   2     2791.53     2556.50    150.43 o 
   7  10   2      179.79      242.00     31.83 o 
   8  10   2        3.59       18.78     28.68 o 
   9  10   2      338.02      324.73     38.12 o 
  -7  11   2       16.77      -33.74     44.15 o 
  -6  11   2      608.87      748.79     77.04 o 
  -5  11   2      403.54      353.73     55.39 o 
  -4  11   2        8.00      -20.53     35.99 o 
  -3  11   2      490.20      585.14     65.52 o 
  -2  11   2       64.38       46.96     38.80 o 
  -1  11   2       39.74       50.04     20.25 o 
   0  11   2      180.57      212.85     34.59 o 
   1  11   2     3248.98     3206.00    123.27 o 
   2  11   2      529.30      514.42     68.47 o 
   3  11   2      448.95      427.64     33.18 o 
   4  11   2     2510.76     2423.50    105.16 o 
   5  11   2     1006.72      985.26     76.48 o 
   6  11   2       46.49       82.11     34.02 o 
   7  11   2       91.48      124.28     37.68 o 
   8  11   2     1442.38     1499.68     79.03 o 
   9  11   2        0.73       13.86     26.96 o 
  -6  12   2       98.72      121.75     51.74 o 
  -5  12   2      388.49      393.94     65.80 o 
  -4  12   2      328.20      346.42     57.92 o 
  -3  12   2       66.42       78.17     44.15 o 
  -2  12   2      678.34      821.89     79.57 o 
  -1  12   2      544.00      695.64     71.98 o 
   0  12   2       46.13       87.73     30.37 o 
   1  12   2       29.15       49.21     28.40 o 
   2  12   2      395.91      427.24     34.40 o 
   3  12   2      196.16      201.18     27.33 o 
   4  12   2        2.50      -21.37     27.56 o 
   5  12   2       37.50       45.27     32.34 o 
   6  12   2     1083.03     1106.45     86.89 o 
   7  12   2      165.77      151.56     43.02 o 
   8  12   2       57.43       33.46     37.96 o 
  -5  13   2        8.10        7.03     49.21 o 
  -4  13   2       14.97       34.87     45.27 o 
  -3  13   2       72.39       56.80     43.58 o 
  -2  13   2       63.15       28.96     46.11 o 
   1  13   2      631.04      718.42     64.39 o 
   2  13   2      291.35      308.74     46.11 o 
   3  13   2      255.94      236.19     43.58 o 
   4  13   2     2938.11     3148.11    183.05 o 
   5  13   2       10.35       54.83     37.12 o 
   6  13   2      326.00      314.64     52.58 o 
   7  13   2       14.63       17.15     39.08 o 
  -4  14   2       35.16       37.68     49.49 o 
  -3  14   2      869.30     1001.57     95.88 o 
  -2  14   2       40.82       18.28     48.08 o 
   1  14   2      459.10      435.27     53.99 o 
   2  14   2      201.68      254.19     44.99 o 
   3  14   2       26.33       94.20     39.37 o 
   4  14   2      661.26      950.39     84.64 o 
   5  14   2      243.86      283.15     52.58 o 
   6  14   2       44.90       14.06     39.08 o 
   2  15   2     1509.22     1629.45    114.72 o 
   3  15   2      184.96      134.40     43.02 o 
  -3 -14   3     2411.47     2518.83    111.23 o 
  -2 -14   3      470.31      529.34     44.91 o 
  -1 -14   3       67.54       84.94     46.82 o 
  -5 -13   3      307.53      303.52     37.78 o 
  -4 -13   3       84.10       52.11     27.74 o 
  -3 -13   3        0.00      -23.23     23.21 o 
  -2 -13   3      581.01      638.20     45.65 o 
  -1 -13   3        5.17       -2.80     21.42 o 
   0 -13   3      397.77      416.75     37.30 o 
   4 -13   3      176.21      130.19     55.39 o 
  -7 -12   3      459.13      448.91     43.68 o 
  -6 -12   3       16.28       16.20     25.34 o 
  -5 -12   3       77.04       84.19     27.69 o 
  -4 -12   3       33.07       21.42     23.29 o 
  -3 -12   3     1174.20     1024.97     57.56 o 
  -2 -12   3        2.24      -19.87     20.04 o 
  -1 -12   3      407.86      382.52     34.57 o 
   0 -12   3      611.89      596.54     41.61 o 
   3 -12   3       10.32       18.28     43.02 o 
   4 -12   3       48.83       12.93     44.15 o 
   5 -12   3      108.16       38.24     47.80 o 
  -8 -11   3      142.29      157.08     28.54 o 
  -7 -11   3      406.00      482.16     42.65 o 
  -6 -11   3        0.95      -11.09     22.55 o 
  -5 -11   3       80.10       40.95     29.81 o 
  -4 -11   3        3.07      -11.44     23.90 o 
  -3 -11   3        7.06       -6.25     18.89 o 
  -2 -11   3     1277.57     1226.84     61.56 o 
  -1 -11   3      180.41      148.53     25.34 o 
   0 -11   3      286.26      269.36     28.90 o 
   1 -11   3      396.03      375.55     32.46 o 
   2 -11   3     2336.54     2530.92    160.27 o 
   3 -11   3       40.96       32.62     41.05 o 
   4 -11   3     1053.77      945.61     89.42 o 
   5 -11   3      315.42      280.06     56.52 o 
   6 -11   3      288.49      268.53     59.33 o 
  -8 -10   3      127.38      118.13     25.26 o 
  -7 -10   3     2331.02     2541.73    108.46 o 
  -6 -10   3        8.17       -0.89     22.92 o 
  -5 -10   3     1476.41     1373.33     66.80 o 
  -4 -10   3      306.93      268.75     32.76 o 
  -3 -10   3       14.85       -6.44     18.13 o 
  -2 -10   3      429.61      402.06     32.56 o 
  -1 -10   3     1968.22     1761.93     98.27 o 
   0 -10   3     1073.00     1082.20     53.84 o 
   1 -10   3        1.45       -1.41     25.73 o 
   2 -10   3       94.64       57.68     23.98 o 
   3 -10   3      190.80      141.72     42.46 o 
   4 -10   3        2.13      -48.08     34.87 o 
   5 -10   3       35.08       53.42     43.02 o 
   6 -10   3       12.33       11.53     42.18 o 
   7 -10   3      939.14      840.45     84.64 o 
  -9  -9   3      236.68      301.55     40.07 o 
  -8  -9   3       97.81      112.47     23.73 o 
  -7  -9   3      161.24      187.72     26.40 o 
  -6  -9   3      235.29      206.92     23.50 o 
  -5  -9   3       29.64       45.17     17.40 o 
  -4  -9   3      493.29      413.58     32.67 o 
  -3  -9   3      797.84      785.57     59.05 o 
  -2  -9   3     3795.61     3680.09    139.96 o 
  -1  -9   3       14.72      -19.05     16.35 o 
   0  -9   3     3047.06     3132.87    200.48 o 
   1  -9   3     1145.85     1082.82     61.86 o 
   2  -9   3      249.55      257.98     20.79 o 
   3  -9   3      284.23      263.75     46.68 o 
   4  -9   3     1380.25     1422.22    102.63 o 
   5  -9   3      980.64      857.32     79.86 o 
   6  -9   3      162.28      148.18     43.30 o 
   7  -9   3      122.55      117.25     45.83 o 
   8  -9   3        3.31       17.71     44.15 o 
  -9  -8   3     1516.66     1722.50     91.07 o 
  -8  -8   3      159.61      137.59     23.22 o 
  -7  -8   3      205.16      238.01     24.21 o 
  -6  -8   3       11.19        5.98     15.55 o 
  -5  -8   3     2718.29     2571.92     86.92 o 
  -4  -8   3     2398.13     2445.75     82.93 o 
  -3  -8   3       43.59       18.68     17.13 o 
  -2  -8   3    10104.30     9514.50    337.60 o 
  -1  -8   3        4.00        4.50     15.25 o 
   0  -8   3        8.66       -4.29     14.18 o 
   1  -8   3      124.74      123.75     16.41 o 
   2  -8   3      159.75      154.96     17.77 o 
   3  -8   3      101.20      101.31     19.73 o 
   4  -8   3      393.08      397.31     50.89 o 
   5  -8   3      902.78      909.90     77.89 o 
   6  -8   3      481.57      449.61     55.39 o 
   7  -8   3        1.80       39.37     36.83 o 
   8  -8   3      758.54      752.44     77.32 o 
 -10  -7   3      272.08      283.65     31.21 o 
  -9  -7   3        9.36        3.75     18.84 o 
  -8  -7   3        4.21        4.47     18.32 o 
  -7  -7   3      917.85      945.43     43.79 o 
  -6  -7   3      209.11      210.16     30.12 o 
  -5  -7   3       19.93       15.66     14.96 o 
  -4  -7   3    26393.08    24161.77    700.70 o 
  -3  -7   3        0.12       -3.40     15.37 o 
  -2  -7   3      640.28      635.57     35.73 o 
  -1  -7   3     1062.09     1081.94     49.58 o 
   0  -7   3     7193.16     8200.00    313.38 o 
   1  -7   3     1441.00     1278.71     46.30 o 
   2  -7   3      734.37      910.12     36.49 o 
   3  -7   3     4304.15     4259.76    128.61 o 
   4  -7   3     1621.55     1423.62     96.73 o 
   5  -7   3      825.83      613.54     58.49 o 
   6  -7   3       28.49       12.65     31.21 o 
   7  -7   3      133.37      145.93     41.05 o 
   8  -7   3        3.39      -47.52     35.15 o 
   9  -7   3       14.15       29.24     43.86 o 
 -10  -6   3      303.15      321.04     28.69 o 
  -9  -6   3     1940.01     2191.09     71.22 o 
  -8  -6   3       93.93      126.97     38.80 o 
  -7  -6   3      235.40      221.90     22.28 o 
  -6  -6   3     3673.65     3431.58    110.14 o 
  -5  -6   3     2383.87     2150.68     73.23 o 
  -4  -6   3      219.84      239.47     18.82 o 
  -3  -6   3     2168.35     1933.48     70.83 o 
  -2  -6   3     6739.19     6512.08    232.42 o 
  -1  -6   3      179.65      159.71     14.12 o 
   0  -6   3      312.69      360.39     23.85 o 
   1  -6   3      567.59      541.89     25.72 o 
   2  -6   3      129.34      129.03     15.18 o 
   3  -6   3      902.74      982.75     45.54 o 
   4  -6   3       61.78       29.46     14.31 o 
   5  -6   3     3067.31     2971.25    170.11 o 
   6  -6   3     1067.01      902.59     74.79 o 
   7  -6   3        0.59       -3.94     30.93 o 
   8  -6   3     1753.29     1673.87    116.41 o 
   9  -6   3      547.71      479.70     62.42 o 
  10  -6   3      423.63      438.64     64.67 o 
 -10  -5   3      155.48      176.03     24.36 o 
  -9  -5   3        5.49      -21.73     21.23 o 
  -8  -5   3        2.65       15.65     17.12 o 
  -7  -5   3      296.06      314.37     66.50 o 
  -6  -5   3      234.14      220.24     20.44 o 
  -5  -5   3       22.40       27.80     13.81 o 
  -4  -5   3     3877.64     3367.76    105.16 o 
  -3  -5   3      469.80      434.64     22.34 o 
  -2  -5   3      886.20      850.56     33.71 o 
  -1  -5   3     2114.69     2099.64     64.03 o 
   0  -5   3     1888.47     1773.82     69.39 o 
   1  -5   3     3324.89     4351.91    129.20 o 
   2  -5   3     1613.94     1616.79     53.20 o 
   3  -5   3    14203.22    13227.33    593.57 o 
   4  -5   3      211.60      260.39     21.00 o 
   5  -5   3      338.10      326.17     39.65 o 
   6  -5   3       31.79        9.84     28.68 o 
   7  -5   3      823.83      952.08     76.76 o 
   8  -5   3       15.07      -17.43     32.62 o 
   9  -5   3       18.02        1.41     37.40 o 
  10  -5   3      176.63      131.03     49.49 o 
 -11  -4   3      108.69      153.32     41.26 o 
 -10  -4   3      514.04      511.88     50.39 o 
  -9  -4   3      614.50      708.98     34.63 o 
  -8  -4   3      114.54      101.44     17.55 o 
  -7  -4   3     1335.95     1273.27     50.26 o 
  -6  -4   3     3946.07     3648.12    114.64 o 
  -5  -4   3      339.32      351.85     21.62 o 
  -4  -4   3     2220.64     2068.26     69.61 o 
  -3  -4   3      538.60      503.96     24.32 o 
  -2  -4   3     1729.67     1676.52     54.98 o 
  -1  -4   3        5.86        1.50      6.20 o 
   0  -4   3     3585.63     4753.94    136.67 o 
   1  -4   3    17326.61    19269.67    549.46 o 
   2  -4   3       35.06       27.49     12.30 o 
   3  -4   3      591.88      558.15     45.83 o 
   4  -4   3     3877.88     3588.72    194.02 o 
   5  -4   3     3377.70     3172.29    175.46 o 
   6  -4   3      124.06      150.15     32.34 o 
   7  -4   3       26.84       52.58     30.37 o 
   8  -4   3     2718.47     2519.95    152.12 o 
   9  -4   3       38.02       22.21     35.15 o 
  10  -4   3        9.02       36.27     39.08 o 
 -11  -3   3     1251.70     1607.46     90.81 o 
 -10  -3   3      151.41      201.12     68.33 o 
  -9  -3   3      128.95      134.33     20.16 o 
  -8  -3   3       42.07       27.76     14.86 o 
  -7  -3   3      250.83      265.68     19.52 o 
  -6  -3   3      229.68      201.43     18.32 o 
  -5  -3   3      428.58      370.71     21.22 o 
  -4  -3   3     1557.14     1315.95     45.53 o 
  -3  -3   3       14.63        7.96      8.78 o 
  -2  -3   3     1490.73     1294.05     77.00 o 
  -1  -3   3    17445.66    21025.89    662.06 o 
   0  -3   3      364.55      452.30     16.81 o 
   1  -3   3     4192.65     4837.00    140.09 o 
   2  -3   3      684.06      803.91     36.76 o 
   3  -3   3     7171.18     7453.28    383.25 o 
   4  -3   3      209.22      198.80     26.99 o 
   5  -3   3      850.08      666.68     52.02 o 
   6  -3   3       24.91        3.09     23.90 o 
   7  -3   3      202.91      177.43     35.43 o 
   8  -3   3      230.08      199.92     40.21 o 
   9  -3   3      313.56      246.32     45.27 o 
  10  -3   3      349.40      280.22     39.91 o 
  11  -3   3        2.88       19.63     33.19 o 
 -11  -2   3      444.35      570.90     53.95 o 
 -10  -2   3      360.94      437.96     46.39 o 
  -9  -2   3      164.05      188.02     33.78 o 
  -8  -2   3      276.06      254.74     20.47 o 
  -7  -2   3     1174.75     1192.69     56.94 o 
  -6  -2   3     4116.25     3914.01    105.39 o 
  -5  -2   3      528.22      438.79     22.95 o 
  -4  -2   3     2495.02     2140.74     68.06 o 
  -3  -2   3      226.96      250.03     18.69 o 
  -2  -2   3      570.55      549.30     40.71 o 
  -1  -2   3     2276.59     3051.67    121.96 o 
   0  -2   3       98.14       65.21      8.39 o 
   1  -2   3      546.32      594.82     22.94 o 
   2  -2   3       51.68       70.98     15.46 o 
   3  -2   3      992.66     1016.80     43.54 o 
   4  -2   3     3717.19     3362.65    178.83 o 
   5  -2   3     2748.00     2613.58    145.65 o 
   6  -2   3     6193.72     5858.70    309.02 o 
   7  -2   3       54.04       52.30     27.84 o 
   8  -2   3     2553.07     2475.52    147.34 o 
   9  -2   3        7.17       37.19     26.58 o 
  10  -2   3     1197.61     1264.35     74.09 o 
  11  -2   3       39.91       40.05     35.15 o 
 -11  -1   3        2.41        1.50     32.90 o 
 -10  -1   3       57.59       56.20     31.21 o 
  -9  -1   3      399.81      426.09     41.50 o 
  -8  -1   3      951.96     1009.66     41.11 o 
  -7  -1   3       90.95      110.26     20.66 o 
  -6  -1   3     3629.62     3659.78     98.73 o 
  -5  -1   3      991.39      941.10     31.75 o 
  -4  -1   3     1298.68     1265.73     37.87 o 
  -3  -1   3       98.72       78.43     10.28 o 
  -2  -1   3     2959.88      893.88     54.83 o 
  -1  -1   3     7146.08     8827.67    218.22 o 
   0  -1   3      709.80      965.33     39.69 o 
   1  -1   3    16379.50    21590.97    606.03 o 
   2  -1   3      724.12      865.02     58.49 o 
   3  -1   3       80.59      113.82     37.54 o 
   4  -1   3       42.08       41.36     17.43 o 
   5  -1   3      315.87      246.03     28.96 o 
   6  -1   3      616.56      536.70     30.90 o 
   7  -1   3       27.49       18.47     14.70 o 
   8  -1   3      834.05      731.75     46.88 o 
   9  -1   3      399.93      402.80     37.29 o 
  10  -1   3      258.64      228.05     35.39 o 
  11  -1   3      791.80      894.97     61.16 o 
 -11   0   3      280.61      320.20     43.81 o 
 -10   0   3      305.45      359.07     71.98 o 
  -9   0   3      328.80      407.24     40.95 o 
  -8   0   3     3691.83     3596.53    148.47 o 
  -7   0   3     1254.25     1265.67     41.92 o 
  -6   0   3      241.42      333.94     17.99 o 
  -5   0   3      479.59      418.47     23.86 o 
  -4   0   3     2693.64     2395.07     64.84 o 
  -3   0   3       12.72       14.40      7.10 o 
  -2   0   3      146.86      148.86     17.27 o 
  -1   0   3       71.97       48.02      7.51 o 
   0   0   3     1353.01     1965.83     58.34 o 
   1   0   3       11.65       17.06     12.28 o 
   2   0   3     3713.68     4131.11    263.97 o 
   3   0   3      620.69      504.16     26.13 o 
   4   0   3     2010.62     1797.50     69.77 o 
   5   0   3        5.69       -6.58     20.67 o 
   6   0   3     8403.07     7305.72    218.61 o 
   7   0   3      336.43      358.79     29.69 o 
   8   0   3      751.51      751.22     47.45 o 
   9   0   3      606.94      580.83     43.12 o 
  10   0   3      529.14      487.22     43.71 o 
  11   0   3       83.07       25.87     30.16 o 
 -11   1   3      165.82      157.15     38.44 o 
 -10   1   3      129.10      126.93     33.79 o 
  -9   1   3       72.18      112.15     31.02 o 
  -8   1   3     1046.82      994.77     60.59 o 
  -7   1   3      343.72      281.68     32.98 o 
  -6   1   3     1533.49     1431.19     43.57 o 
  -5   1   3       51.23       25.17     10.31 o 
  -4   1   3       20.31       55.09     10.00 o 
  -3   1   3     3083.34     2581.73     77.19 o 
  -2   1   3      655.70      614.50     42.18 o 
  -1   1   3        4.35        1.13     16.45 o 
   0   1   3      825.67     1018.03     31.75 o 
   1   1   3     8563.07     9261.90    559.97 o 
   2   1   3      255.00      288.23     15.87 o 
   3   1   3     1766.54     1611.39     51.04 o 
   4   1   3     1984.48     1823.28     58.47 o 
   5   1   3     1184.69     1248.32     62.87 o 
   6   1   3       32.43       28.41     13.02 o 
   7   1   3       89.07       76.11     15.51 o 
   8   1   3       93.67       63.03     16.73 o 
   9   1   3      217.41      183.81     29.79 o 
  10   1   3     5727.74     5630.24    221.86 o 
  11   1   3     1470.36     1610.13     84.23 o 
 -11   2   3       25.71      -37.74     31.21 o 
 -10   2   3      450.50      503.27     47.44 o 
  -9   2   3      130.34      164.80     32.70 o 
  -8   2   3     3460.81     3347.88    140.42 o 
  -7   2   3      309.49      355.29     34.62 o 
  -6   2   3     1705.04     1633.41     86.08 o 
  -5   2   3        5.39        4.59      6.74 o 
  -4   2   3     4087.72     3705.70    108.70 o 
  -3   2   3     2455.16     2590.33     77.22 o 
  -2   2   3      573.64      442.30     35.43 o 
  -1   2   3    19714.39    18895.40    949.55 o 
   0   2   3       37.43       34.02      7.75 o 
   1   2   3      180.79      241.82     22.21 o 
   2   2   3     2117.48     1757.99     53.58 o 
   3   2   3      873.07      696.55     26.07 o 
   4   2   3      159.26      139.14      9.54 o 
   5   2   3       16.38      -11.58      7.72 o 
   6   2   3    12436.08    10826.84    273.26 o 
   7   2   3      497.98      447.88     26.30 o 
   8   2   3     3815.96     3592.15    115.27 o 
   9   2   3      225.02      268.94     32.07 o 
  10   2   3      402.87      407.67     41.61 o 
  11   2   3      150.50      187.43     34.76 o 
 -11   3   3      172.67      190.03     41.48 o 
 -10   3   3      111.43      149.53     35.53 o 
  -9   3   3        1.94      -10.40     25.85 o 
  -8   3   3       75.45       72.54     35.15 o 
  -7   3   3      538.92      434.43     50.05 o 
  -6   3   3       43.10       35.15     26.99 o 
  -5   3   3       39.82       62.98     24.74 o 
  -4   3   3     1057.41     1070.74     70.86 o 
  -3   3   3    10486.45     9587.73    489.82 o 
  -2   3   3        1.03      -20.25     13.50 o 
  -1   3   3     2607.01     2428.85    129.06 o 
   0   3   3     5730.71     5457.56    192.09 o 
   1   3   3     6070.27     5551.27    190.67 o 
   2   3   3      189.57      157.03     11.16 o 
   3   3   3     6298.91     5701.47    142.81 o 
   4   3   3     5997.67     5146.43    129.93 o 
   5   3   3        8.51       12.31      8.82 o 
   6   3   3      381.90      400.07     17.07 o 
   7   3   3      289.80      285.70     18.96 o 
   8   3   3      387.72      421.73     22.99 o 
   9   3   3      445.80      409.94     24.34 o 
  10   3   3      220.90      217.70     70.15 o 
  11   3   3     1879.04     2081.67    146.07 o 
 -10   4   3     1044.52     1205.93     75.42 o 
  -9   4   3       10.14       20.25     36.55 o 
  -8   4   3     1118.10     1169.72     90.26 o 
  -7   4   3       30.36        6.19     31.77 o 
  -6   4   3     2082.08     1971.36    122.03 o 
  -5   4   3        6.57       30.09     24.18 o 
  -4   4   3      129.06      134.40     27.27 o 
  -3   4   3     3993.26     3874.12    206.11 o 
  -2   4   3       49.47       10.12     15.75 o 
  -1   4   3      199.61      211.45     23.90 o 
   0   4   3     2025.07     2074.10    123.72 o 
   1   4   3      727.88      818.72     70.15 o 
   2   4   3    10739.43    10267.75    253.21 o 
   3   4   3        6.12        0.08      7.15 o 
   4   4   3     7650.74     7322.13    182.88 o 
   5   4   3     1815.02     1592.13     50.14 o 
   6   4   3     3529.26     3214.18     85.20 o 
   7   4   3      437.04      428.06     22.39 o 
   8   4   3     2668.68     2568.57     74.20 o 
   9   4   3     1851.61     1914.48     59.97 o 
  10   4   3        1.08       -9.38     18.38 o 
  11   4   3       80.86       98.70     31.82 o 
 -10   5   3        4.32      -18.84     40.49 o 
  -9   5   3       19.80       13.78     40.49 o 
  -8   5   3      210.30      215.95     46.39 o 
  -7   5   3     1079.05     1133.16     88.29 o 
  -6   5   3       99.16      128.78     35.71 o 
  -5   5   3     5370.08     5147.31    276.12 o 
  -4   5   3      276.66      242.38     32.62 o 
  -3   5   3    11237.73    11475.58    586.54 o 
  -2   5   3       10.25       17.81      7.52 o 
  -1   5   3     9875.89    10011.46    354.43 o 
   0   5   3     1360.18     1267.90     88.43 o 
   1   5   3      203.32      213.58     17.86 o 
   2   5   3    14763.29    14461.30    573.98 o 
   3   5   3     2868.14     2822.73     73.53 o 
   4   5   3      761.20      757.11     25.82 o 
   5   5   3       48.53       30.99      9.61 o 
   6   5   3      637.30      537.05     23.06 o 
   7   5   3      366.23      347.42     30.59 o 
   8   5   3      129.00      120.90     20.34 o 
   9   5   3     1563.60     1643.80     64.31 o 
  10   5   3      149.03      183.18     25.01 o 
  11   5   3      847.12      922.64     62.53 o 
 -10   6   3     1171.04     1229.89    104.32 o 
  -9   6   3       93.69      155.21     47.52 o 
  -8   6   3        0.34      -46.39     32.05 o 
  -7   6   3      163.54      217.63     42.18 o 
  -6   6   3     2655.72     2562.41    152.68 o 
  -5   6   3      690.30      716.45     62.98 o 
  -4   6   3      116.37      114.44     28.68 o 
  -3   6   3      164.27       85.76     25.31 o 
  -2   6   3      196.36      154.07     13.56 o 
  -1   6   3      529.19      472.01     26.48 o 
   0   6   3     6281.32     6318.15    227.13 o 
   1   6   3      958.89      952.38     40.65 o 
   2   6   3     1007.48      941.10     40.18 o 
   3   6   3      790.51      747.32     37.79 o 
   4   6   3     6013.57     5639.07    142.56 o 
   5   6   3     2253.94     2219.83     61.07 o 
   6   6   3       13.55       14.09     10.55 o 
   7   6   3     1287.35     1236.05     60.62 o 
   8   6   3     1597.73     1563.05    162.38 o 
   9   6   3      917.71      889.24     45.18 o 
  10   6   3       17.09       12.92     20.51 o 
  11   6   3      416.60      507.70     37.10 o 
  -9   7   3      204.32      245.47     57.36 o 
  -8   7   3        3.63       50.61     39.93 o 
  -7   7   3      110.45       96.45     38.80 o 
  -6   7   3      206.45      187.55     41.33 o 
  -5   7   3     2131.38     2066.40    129.06 o 
  -4   7   3       20.71       -5.62     25.03 o 
  -3   7   3      375.00      438.50     25.12 o 
  -2   7   3      391.66      349.85     23.03 o 
  -1   7   3     4050.18     3876.15    143.31 o 
   0   7   3       73.22      120.05     15.20 o 
   1   7   3     1723.31     1631.55     63.79 o 
   2   7   3      237.17      112.67     14.29 o 
   3   7   3        0.82        6.05     10.40 o 
   4   7   3       24.46       24.17      8.83 o 
   5   7   3      480.87      447.75     19.57 o 
   6   7   3      148.53      127.29     22.06 o 
   7   7   3      111.12      109.20     23.08 o 
   8   7   3       27.75       17.68     21.28 o 
   9   7   3     1504.44     1629.31     65.63 o 
  10   7   3      307.57      299.14     30.10 o 
  -9   8   3        5.40      -22.78     44.15 o 
  -8   8   3      651.17      760.03     79.01 o 
  -7   8   3      478.15      515.69     61.86 o 
  -6   8   3      113.87      117.82     39.37 o 
  -5   8   3       21.26       12.09     30.93 o 
  -4   8   3        1.01      -19.96     27.84 o 
  -3   8   3      314.27      381.28     44.71 o 
  -2   8   3       70.67       90.70     15.16 o 
  -1   8   3      205.19      204.91     19.50 o 
   0   8   3     2998.43     2630.74    102.21 o 
   1   8   3      148.11      121.29     15.78 o 
   2   8   3       75.25      105.23     21.23 o 
   3   8   3     1113.98      991.28     43.75 o 
   4   8   3     2570.62     2559.86     95.91 o 
   5   8   3       55.02       49.01     26.99 o 
   6   8   3      258.45      309.94     28.50 o 
   7   8   3      462.36      545.80     38.61 o 
   8   8   3       10.30       -9.62     20.81 o 
   9   8   3       87.21       63.07     26.22 o 
  10   8   3        5.86      -23.50     48.09 o 
  -8   9   3       10.82      -26.43     43.30 o 
  -7   9   3      786.16      717.29     75.08 o 
  -6   9   3      302.48      326.73     51.74 o 
  -5   9   3      834.66      907.94     77.61 o 
  -4   9   3        4.10        8.44     29.81 o 
  -3   9   3     1520.83     1454.83     99.54 o 
  -2   9   3     2077.99     2131.62     96.30 o 
  -1   9   3      925.84      995.81     48.70 o 
   0   9   3      373.27      366.07     60.31 o 
   1   9   3      874.10      800.84     40.36 o 
   2   9   3      752.08      650.91     34.88 o 
   3   9   3        8.87       11.81     19.96 o 
   4   9   3       79.54       29.81     24.46 o 
   5   9   3       79.28       29.24     24.46 o 
   6   9   3      293.85      234.32     27.73 o 
   7   9   3      157.46      158.71     53.42 o 
   8   9   3      269.61      311.68     57.78 o 
   9   9   3      402.34      436.38     40.10 o 
  10   9   3       40.81       44.26     28.50 o 
  -8  10   3      469.98      611.85     77.04 o 
  -7  10   3       42.03       45.55     43.58 o 
  -6  10   3        1.88      -41.05     35.99 o 
  -5  10   3      242.13      258.41     48.36 o 
  -4  10   3      116.46      136.94     39.37 o 
  -3  10   3      125.81      238.44     43.86 o 
  -2  10   3      797.88      791.53     72.83 o 
  -1  10   3      152.37      168.03     21.90 o 
   0  10   3      955.86      985.71     51.31 o 
   1  10   3       17.23       -3.88     17.86 o 
   2  10   3      488.07      448.77     42.74 o 
   3  10   3     1931.57     1698.90    103.47 o 
   4  10   3      417.69      452.98     46.11 o 
   5  10   3      736.64      765.10     63.83 o 
   6  10   3      800.69      771.28     66.36 o 
   7  10   3     2931.93     2765.20    165.48 o 
   8  10   3        6.79       -4.93     29.81 o 
   9  10   3      269.13      323.42     37.76 o 
  -7  11   3      212.05      246.88     57.08 o 
  -6  11   3      888.06      889.66     84.92 o 
  -5  11   3      439.68      544.93     64.67 o 
  -4  11   3      424.06      371.16     55.67 o 
  -3  11   3     1444.49     1546.50    111.07 o 
  -2  11   3     1612.57     1773.41    120.91 o 
  -1  11   3        8.74        9.38     17.51 o 
   0  11   3     1759.60     1773.97    105.16 o 
   1  11   3       27.32       12.93     22.78 o 
   2  11   3      101.80       73.11     26.99 o 
   3  11   3        1.99       16.03     23.90 o 
   4  11   3      582.98      476.04     50.33 o 
   5  11   3     1117.81      994.26     76.76 o 
   6  11   3        0.01       -3.09     28.40 o 
   7  11   3      453.33      487.57     55.96 o 
   8  11   3     1029.67     1078.33     87.45 o 
   9  11   3      106.66      103.35     30.55 o 
  -6  12   3        1.34      -58.63     39.08 o 
  -5  12   3      122.28      150.71     51.46 o 
  -4  12   3       71.91      113.60     46.11 o 
  -3  12   3       17.20       68.05     40.77 o 
  -2  12   3     2761.60     3138.55    189.24 o 
  -1  12   3      530.07      615.51     67.76 o 
   0  12   3       43.56      104.60     30.09 o 
   1  12   3      845.01      858.73     67.20 o 
   2  12   3     1783.77     1848.77    113.32 o 
   3  12   3     1296.42     1166.06     83.51 o 
   4  12   3      230.93      204.42     38.80 o 
   5  12   3     2832.46     2844.15    166.74 o 
   6  12   3      286.85      296.93     47.52 o 
   7  12   3       99.50      101.23     40.49 o 
   8  12   3        0.78      -19.12     34.02 o 
  -5  13   3      232.14      244.63     59.61 o 
  -4  13   3     2042.92     2162.01    148.75 o 
  -3  13   3      289.31      362.44     61.58 o 
  -2  13   3     4127.70     4823.67    276.12 o 
  -1  13   3      123.95       89.70     43.58 o 
   1  13   3       33.72       -9.00     27.84 o 
   2  13   3      185.48      192.33     38.24 o 
   3  13   3      536.27      559.83     57.64 o 
   4  13   3        5.73       18.00     31.77 o 
   5  13   3        2.73       12.93     32.62 o 
   6  13   3      275.35      271.34     50.05 o 
   7  13   3      359.73      310.14     53.99 o 
  -4  14   3      423.22      404.34     69.45 o 
  -3  14   3      162.93      140.03     53.71 o 
  -2  14   3      358.88      479.70     70.30 o 
   1  14   3     1823.85     1999.76    125.69 o 
   2  14   3      481.03      545.77     58.49 o 
   3  14   3        0.27      -12.93     32.34 o 
   4  14   3       61.50       34.59     36.83 o 
   5  14   3     1512.60     1680.06    117.82 o 
   6  14   3        0.36        7.87     38.80 o 
   2  15   3       22.36      -22.78     36.55 o 
   3  15   3      415.03      613.26     67.20 o 
   4  15   3       31.06       91.10     43.30 o 
  -2 -14   4       47.51       83.59     29.70 o 
  -1 -14   4      212.26      242.10     34.55 o 
  -5 -13   4      114.94      145.11     32.49 o 
  -4 -13   4     1373.18     1328.69     71.46 o 
  -3 -13   4        1.38      -14.81     23.10 o 
  -2 -13   4     1415.43     1238.03     66.34 o 
  -1 -13   4      711.68      828.60     52.20 o 
   0 -13   4      195.75      197.83     39.22 o 
  -6 -12   4       76.29      139.62     31.86 o 
  -5 -12   4        9.21       14.64     24.66 o 
  -4 -12   4       77.51       27.29     24.94 o 
  -3 -12   4      388.46      439.53     38.56 o 
  -2 -12   4       20.72       10.72     22.29 o 
  -1 -12   4     1192.41     1126.55     59.90 o 
   0 -12   4        5.15        8.99     21.71 o 
   4 -12   4      363.87      422.33     65.52 o 
   5 -12   4       62.46       25.31     47.24 o 
  -7 -11   4       27.76       29.21     43.30 o 
  -6 -11   4     2768.04     2650.86    183.47 o 
  -5 -11   4       10.33        1.03     22.46 o 
  -4 -11   4        2.65       10.76     21.32 o 
  -3 -11   4      118.47      122.93     25.76 o 
  -2 -11   4     1461.08     1361.99     66.93 o 
  -1 -11   4      641.67      599.62     40.75 o 
   0 -11   4       99.12      109.05     38.94 o 
   1 -11   4      677.23      669.71     42.46 o 
   3 -11   4      655.72      656.28     73.39 o 
   4 -11   4     1322.38     1268.97    103.19 o 
   5 -11   4       33.01      -53.71     39.37 o 
   6 -11   4      107.39      122.31     53.14 o 
  -8 -10   4     1194.13     1286.53     96.33 o 
  -7 -10   4       17.03       19.32     20.68 o 
  -6 -10   4       30.11        9.97     21.54 o 
  -5 -10   4        7.03       10.88     21.17 o 
  -4 -10   4      172.58      218.35     28.38 o 
  -3 -10   4      176.18      221.73     27.65 o 
  -2 -10   4        8.30       -8.03     17.96 o 
  -1 -10   4     2526.24     2232.78    105.30 o 
   0 -10   4       55.01       48.64     20.26 o 
   1 -10   4        4.57      -10.67     17.08 o 
   2 -10   4      723.21      686.44     35.08 o 
   3 -10   4     1256.06     1326.05    101.79 o 
   4 -10   4      116.16      108.54     43.30 o 
   5 -10   4       57.11       -4.50     40.49 o 
   6 -10   4     1536.85     1494.20    114.72 o 
   7 -10   4       24.39       27.27     46.39 o 
  -9  -9   4       39.53       38.96     23.46 o 
  -8  -9   4      403.69      557.87     45.26 o 
  -7  -9   4      158.07      153.59     23.61 o 
  -6  -9   4     1810.56     1912.66    113.78 o 
  -5  -9   4       20.17       17.11     20.42 o 
  -4  -9   4       51.02       60.00     20.83 o 
  -3  -9   4      407.83      399.69     32.40 o 
  -2  -9   4     2500.32     2238.51    112.33 o 
  -1  -9   4       43.69       22.65     17.70 o 
   0  -9   4       50.67       37.19     18.36 o 
   1  -9   4      288.57      308.10     26.93 o 
   2  -9   4        4.72       -6.32     13.88 o 
   3  -9   4       14.53       66.92     34.59 o 
   4  -9   4      904.93      833.70     77.61 o 
   5  -9   4      266.05      130.19     46.11 o 
   6  -9   4      364.59      378.19     57.08 o 
   7  -9   4      619.41      404.90     62.42 o 
   8  -9   4      882.19      905.40     88.57 o 
  -9  -8   4      446.42      473.71     36.05 o 
  -8  -8   4      410.24      431.21     34.83 o 
  -7  -8   4      121.75      118.28     21.61 o 
  -6  -8   4       61.29       25.83     17.59 o 
  -5  -8   4      987.11      960.56     43.20 o 
  -4  -8   4       71.16       15.84     15.47 o 
  -3  -8   4      577.35      634.49     39.45 o 
  -2  -8   4      272.53      242.51     25.37 o 
  -1  -8   4     3113.36     3278.58    125.52 o 
   0  -8   4        0.17      -20.53     13.69 o 
   1  -8   4     1753.94     1700.98     71.30 o 
   2  -8   4     1838.63     1803.80     62.78 o 
   3  -8   4     1333.86     1334.42     49.75 o 
   4  -8   4      364.97      361.32     49.77 o 
   5  -8   4      828.73      639.13     64.39 o 
   6  -8   4      907.82      981.89     83.51 o 
   7  -8   4      208.78      145.93     45.27 o 
   8  -8   4     5169.40     5011.22    284.27 o 
 -10  -7   4      714.52      869.52     49.92 o 
  -9  -7   4       32.91       23.66     13.93 o 
  -8  -7   4     2088.63     2076.19     76.71 o 
  -7  -7   4      236.72      215.11     31.15 o 
  -6  -7   4      729.79      667.36     35.43 o 
  -5  -7   4     1345.47     1249.36     49.96 o 
  -4  -7   4     2683.87     2449.44     82.16 o 
  -3  -7   4    12347.01    11347.87    400.93 o 
  -2  -7   4        7.88        2.77     15.08 o 
  -1  -7   4      694.87      715.64     36.52 o 
   0  -7   4      137.10      166.08     20.43 o 
   1  -7   4      133.19      141.78     19.04 o 
   2  -7   4      265.02      259.85     19.50 o 
   3  -7   4        1.70        7.47     15.97 o 
   4  -7   4     2029.25     1932.00    121.75 o 
   5  -7   4       76.11       76.48     33.46 o 
   6  -7   4     1893.14     1803.78    118.66 o 
   7  -7   4     1048.18     1067.65     88.01 o 
   8  -7   4       30.80       -3.66     38.80 o 
   9  -7   4       64.07      127.94     48.93 o 
 -10  -6   4      522.66      594.80     36.12 o 
  -9  -6   4       82.20       77.66     21.04 o 
  -8  -6   4        1.86       12.23     10.08 o 
  -7  -6   4      123.61      131.36     28.44 o 
  -6  -6   4      315.71      342.19     24.91 o 
  -5  -6   4     3375.54     3059.25     99.14 o 
  -4  -6   4       22.12       28.85     13.61 o 
  -3  -6   4     3860.55     3605.08    112.79 o 
  -2  -6   4     3033.29     3283.76    123.47 o 
  -1  -6   4     1972.13     2621.15     80.10 o 
   0  -6   4      851.86      952.86     44.81 o 
   1  -6   4     2466.47     2358.65    122.83 o 
   2  -6   4     2443.38     2290.01     73.54 o 
   3  -6   4      180.93      199.95     47.52 o 
   4  -6   4     2652.91     2304.94    230.99 o 
   5  -6   4      130.13       95.60     33.46 o 
   6  -6   4      969.44      856.48     72.26 o 
   7  -6   4       77.86      105.44     36.27 o 
   8  -6   4        4.09      -50.19     33.46 o 
   9  -6   4      202.76      218.20     50.61 o 
 -10  -5   4       88.76       72.42     22.08 o 
  -9  -5   4      433.17      471.23     29.82 o 
  -8  -5   4     1850.23     2007.46     73.19 o 
  -7  -5   4      662.02      577.57     40.19 o 
  -6  -5   4       45.18       43.04     18.10 o 
  -5  -5   4     4746.60     4407.46    136.20 o 
  -4  -5   4     2388.23     2102.34     70.28 o 
  -3  -5   4      505.86      483.09     25.34 o 
  -2  -5   4       30.07       27.64     11.88 o 
  -1  -5   4       37.01       18.19     12.56 o 
   0  -5   4      159.59      170.24     11.22 o 
   1  -5   4       12.25       11.58     10.92 o 
   2  -5   4     3554.91     3849.36    116.12 o 
   3  -5   4     1097.44     1082.29     88.85 o 
   4  -5   4     1243.60     1176.18     79.57 o 
   5  -5   4      767.82      738.95     61.86 o 
   6  -5   4     2012.50     1994.70    123.16 o 
   7  -5   4     1797.85     1737.70    113.60 o 
   8  -5   4       72.61       91.38     38.52 o 
   9  -5   4      833.27      864.63     78.73 o 
  10  -5   4       61.15       35.43     42.74 o 
 -10  -4   4      414.25      526.07     52.18 o 
  -9  -4   4       10.85       -2.04     17.71 o 
  -8  -4   4       35.62       22.38     16.55 o 
  -7  -4   4      275.60      292.77     23.69 o 
  -6  -4   4        4.63       -1.76     15.79 o 
  -5  -4   4      399.01      338.98     30.84 o 
  -4  -4   4     1082.06      963.21     37.75 o 
  -3  -4   4     5975.48     5564.88    201.22 o 
  -2  -4   4     1078.23     1049.11     75.15 o 
   0  -4   4    28320.38    40520.31    976.89 o 
   1  -4   4     9057.69    12662.68    556.71 o 
   2  -4   4     2835.09     3503.57    214.85 o 
   3  -4   4      253.97      243.22     30.09 o 
   4  -4   4     6778.24     6847.62    356.26 o 
   5  -4   4        1.76        8.44     22.21 o 
   6  -4   4       38.63       36.83     27.56 o 
   7  -4   4      252.45      263.19     40.49 o 
   8  -4   4       49.08       76.20     35.15 o 
   9  -4   4      293.50      303.39     51.18 o 
  10  -4   4       18.75       42.18     40.77 o 
 -11  -3   4      138.56      133.89     41.15 o 
 -10  -3   4       20.74       28.72     53.57 o 
  -9  -3   4      858.15      939.16     52.60 o 
  -8  -3   4     1100.56     1177.75     43.86 o 
  -7  -3   4      151.65      148.37     17.37 o 
  -6  -3   4      499.71      464.12     26.12 o 
  -5  -3   4     5691.27     5292.66    159.78 o 
  -4  -3   4       50.22       29.01      8.38 o 
  -3  -3   4      161.59      121.32     12.18 o 
  -2  -3   4      440.29      456.74     33.25 o 
  -1  -3   4     6918.13     9496.71    231.29 o 
   0  -3   4      710.34      954.42     31.37 o 
   1  -3   4       60.00       63.86      8.74 o 
   2  -3   4     6308.52     7717.75    272.31 o 
   3  -3   4     1876.44     2309.91     88.33 o 
   4  -3   4       29.81       16.59     19.12 o 
   5  -3   4     4133.63     3713.28    200.20 o 
   6  -3   4     1580.88     1539.47     96.16 o 
   7  -3   4      774.09      760.32     62.70 o 
   8  -3   4       75.63       61.02     31.49 o 
   9  -3   4     3078.82     2825.31    168.15 o 
  10  -3   4        2.60       16.78     28.85 o 
 -11  -2   4       22.14       64.14     36.75 o 
 -10  -2   4      129.67      130.85     36.68 o 
  -9  -2   4       39.20       35.66     30.37 o 
  -8  -2   4       13.26       -2.08     13.88 o 
  -7  -2   4      762.48      798.74     33.02 o 
  -6  -2   4      225.22      219.58     17.06 o 
  -5  -2   4       11.35       -4.91     19.38 o 
  -4  -2   4     2433.45     2219.02     70.89 o 
  -3  -2   4     1618.96     1374.23     70.73 o 
  -2  -2   4      109.30      118.65     10.25 o 
  -1  -2   4     2064.59     2745.75     63.32 o 
   0  -2   4     7156.81     9276.49    289.36 o 
   1  -2   4      400.17      542.77     24.94 o 
   2  -2   4     2072.44     2803.50    103.14 o 
   3  -2   4      805.27      949.77    113.46 o 
   4  -2   4     6399.15     7063.13    250.93 o 
   5  -2   4      423.24      421.21     37.68 o 
   6  -2   4      723.08      634.91     54.27 o 
   7  -2   4      807.14      791.53     65.23 o 
   8  -2   4        6.48       35.99     30.65 o 
   9  -2   4      103.15       50.69     28.10 o 
  10  -2   4      575.50      587.78     48.20 o 
  11  -2   4      192.24      203.54     38.08 o 
 -11  -1   4        3.58      -13.54     32.78 o 
 -10  -1   4      593.56      774.08     57.25 o 
  -9  -1   4     2403.82     2738.60    139.89 o 
  -8  -1   4       71.76       73.26     21.43 o 
  -7  -1   4      389.92      368.07     31.74 o 
  -6  -1   4      458.83      462.64     22.41 o 
  -5  -1   4     2579.60     2322.47     65.22 o 
  -4  -1   4      295.19      314.48     15.97 o 
  -3  -1   4        9.02       34.59     10.27 o 
  -2  -1   4      539.05      643.06     37.44 o 
  -1  -1   4      135.73      136.21     10.07 o 
   0  -1   4      154.51      192.03     10.20 o 
   1  -1   4     3747.67     5078.79    146.03 o 
   2  -1   4      194.86      197.74     12.31 o 
   3  -1   4       95.99      109.70     13.03 o 
   4  -1   4       38.35       16.21     12.77 o 
   5  -1   4      697.48      501.45     30.32 o 
   6  -1   4        4.42       -5.34     19.40 o 
   7  -1   4      871.07      945.02     46.34 o 
   8  -1   4        3.88       -4.37     20.68 o 
   9  -1   4     2271.05     2180.79     98.44 o 
  10  -1   4       36.87       16.66     27.63 o 
  11  -1   4      566.80      478.11     80.14 o 
 -11   0   4        6.15      -15.72     32.08 o 
 -10   0   4        0.48      -27.08     34.59 o 
  -9   0   4       18.77      -11.87     66.92 o 
  -8   0   4       14.13        2.24     25.29 o 
  -7   0   4       11.12       -8.34     11.95 o 
  -6   0   4      382.23      392.03     19.86 o 
  -5   0   4      199.59      171.99     13.13 o 
  -4   0   4     3747.41     3311.51    102.51 o 
  -3   0   4       58.23       44.17     11.85 o 
  -2   0   4    12235.97    11633.89    339.06 o 
  -1   0   4     4824.72     5700.94    142.34 o 
   0   0   4     8517.46    11903.23    339.07 o 
   1   0   4        9.97       -1.11     10.37 o 
   2   0   4     3290.02     3588.48    220.64 o 
   3   0   4     4984.83     6165.55    285.60 o 
   4   0   4      380.79      438.85     26.38 o 
   5   0   4       54.36       45.90     14.85 o 
   6   0   4      191.06      209.85     18.75 o 
   7   0   4      384.88      323.31     28.75 o 
   8   0   4        4.65        1.99     14.23 o 
   9   0   4      130.30      131.01     27.26 o 
  10   0   4      610.12      597.37     45.51 o 
  11   0   4       56.85       44.61     30.79 o 
 -11   1   4      436.61      573.11     53.21 o 
 -10   1   4      336.46      406.37     44.09 o 
  -9   1   4       35.95       56.73     28.71 o 
  -8   1   4       38.90       22.12     26.01 o 
  -7   1   4     4624.42     4518.32    180.12 o 
  -6   1   4       24.15       23.01      9.98 o 
  -5   1   4      412.07      407.95     26.06 o 
  -4   1   4       53.94       57.79      8.73 o 
  -3   1   4     1023.36      962.45     33.27 o 
  -2   1   4     1141.24     1042.74     43.39 o 
  -1   1   4     2700.61     3173.38    113.64 o 
   0   1   4      417.80      366.44     13.36 o 
   1   1   4     4954.44     5788.72    516.53 o 
   2   1   4       59.53       61.34      6.75 o 
   3   1   4     3451.64     3284.08     95.58 o 
   4   1   4      848.42      742.73     33.36 o 
   5   1   4     7885.68     7521.30    221.86 o 
   6   1   4       80.34       98.63     13.01 o 
   7   1   4     4792.13     4437.43    137.76 o 
   8   1   4       37.38       42.28     15.68 o 
   9   1   4       98.65       89.47     25.33 o 
  10   1   4      593.37      608.23     36.71 o 
  11   1   4      380.59      429.09     34.22 o 
 -11   2   4        2.04       16.58     35.33 o 
 -10   2   4        5.15      -17.59     29.73 o 
  -9   2   4      148.56      212.00     54.69 o 
  -8   2   4      699.57      729.50     50.05 o 
  -7   2   4      283.34      222.22     33.04 o 
  -6   2   4      906.85      982.44     43.87 o 
  -5   2   4     1108.43     1097.26     37.77 o 
  -4   2   4    10108.08     9945.14    322.95 o 
  -3   2   4       97.51      141.43     23.62 o 
  -2   2   4    24363.52    24399.54   1226.80 o 
  -1   2   4       96.79      102.98     11.53 o 
   0   2   4      631.86      622.34     34.91 o 
   1   2   4      805.19      942.16     39.74 o 
   2   2   4    12143.64    11609.12    409.27 o 
   3   2   4      897.66      881.95     58.96 o 
   4   2   4      241.81      233.31     12.96 o 
   5   2   4     1779.37     1615.71     41.56 o 
   6   2   4      716.72      687.13     24.27 o 
   7   2   4       37.79       18.70     12.66 o 
   8   2   4      846.48      820.89     33.23 o 
   9   2   4      307.69      293.80     21.43 o 
  10   2   4       36.15       41.46     28.93 o 
  11   2   4      195.18      243.67     29.03 o 
 -10   3   4       43.64       63.19     32.48 o 
  -9   3   4      125.10      113.49     51.46 o 
  -8   3   4        6.57      -18.90     24.38 o 
  -7   3   4     2762.98     2714.53    161.40 o 
  -6   3   4      312.21      297.49     42.46 o 
  -5   3   4      724.62      641.44     30.93 o 
  -4   3   4     5151.68     4760.09    171.50 o 
  -3   3   4      868.19      713.08     51.18 o 
  -2   3   4     7352.89     7692.85    393.37 o 
  -1   3   4     4380.29     4173.02    215.10 o 
   0   3   4       66.71       36.44      9.51 o 
   2   3   4      333.44      286.93     15.48 o 
   3   3   4    13912.99    12530.19    357.15 o 
   4   3   4      756.34      659.81     23.72 o 
   5   3   4      248.82      236.89     12.83 o 
   6   3   4      276.93      250.71     21.61 o 
   7   3   4      549.09      522.69     25.00 o 
   8   3   4      107.89       89.56     16.36 o 
   9   3   4      180.60      205.20     19.37 o 
  10   3   4      187.68      202.90     25.47 o 
  11   3   4      339.22      408.90     43.58 o 
 -10   4   4        9.24       14.28     32.80 o 
  -9   4   4      264.65      322.37     40.32 o 
  -8   4   4       25.11       42.74     33.18 o 
  -7   4   4      161.69      173.77     37.96 o 
  -6   4   4     4574.37     4235.72    233.66 o 
  -5   4   4       13.34       25.03     24.18 o 
  -4   4   4    47400.94    51951.68   2609.08 o 
  -3   4   4        9.33      -19.96     18.28 o 
  -2   4   4    14774.46    12826.66    650.09 o 
  -1   4   4       48.00       44.43     15.46 o 
   0   4   4     6110.31     5784.94    204.30 o 
   1   4   4     2646.05     2255.91     82.02 o 
   2   4   4     4378.52     4270.23    149.61 o 
   3   4   4       45.26       28.62      8.45 o 
   4   4   4      264.31      266.45     13.95 o 
   5   4   4     2211.69     1972.45     55.11 o 
   6   4   4       16.08       13.18      9.69 o 
   7   4   4        3.19      -12.20     10.73 o 
   8   4   4     2414.93     2315.08     67.99 o 
   9   4   4      642.16      600.46     29.09 o 
  10   4   4      331.96      345.12     28.53 o 
  11   4   4        9.13       40.33     27.64 o 
 -10   5   4       33.19       80.21     77.32 o 
  -9   5   4      781.31      950.39     88.57 o 
  -8   5   4       83.65      113.04     42.18 o 
  -7   5   4      299.55      308.74     48.64 o 
  -6   5   4     1450.89     1613.98    109.66 o 
  -5   5   4      959.19      931.84     73.11 o 
  -4   5   4     2177.74     2007.92    118.10 o 
  -3   5   4     2418.88     2326.86     87.31 o 
  -2   5   4       83.04       95.60     21.65 o 
  -1   5   4     3411.41     3308.10    176.58 o 
   0   5   4      417.57      398.89     18.87 o 
   1   5   4      450.79      478.56     25.85 o 
   2   5   4      152.54      152.53     12.18 o 
   3   5   4    13938.43    13356.25    329.88 o 
   4   5   4      134.94      120.62     11.47 o 
   5   5   4     3180.08     2882.70     77.08 o 
   6   5   4      520.75      518.47     22.60 o 
   7   5   4     5581.56     5251.14    135.96 o 
   8   5   4       32.71       27.43     14.46 o 
   9   5   4      720.50      765.40     41.03 o 
  10   5   4     1431.95     1632.58     65.18 o 
  11   5   4       36.40       72.06     55.81 o 
 -10   6   4        2.64       19.12     45.27 o 
  -9   6   4      268.73      366.10     57.64 o 
  -8   6   4       57.05      -35.43     34.30 o 
  -7   6   4      127.16      137.78     38.52 o 
  -6   6   4     3829.42     3738.59    210.89 o 
  -5   6   4      425.08      430.21     47.52 o 
  -4   6   4      872.15      722.07     59.89 o 
  -3   6   4      283.84      299.30     19.08 o 
  -2   6   4     1671.36     1433.91     57.60 o 
  -1   6   4      196.64      291.02     37.12 o 
   0   6   4     5085.61     4958.84    145.06 o 
   1   6   4     7188.15     7033.09    245.38 o 
   2   6   4        3.07      -12.35      9.94 o 
   3   6   4     1608.94     1712.38     56.87 o 
   4   6   4      481.64      536.70     22.39 o 
   5   6   4      348.49      340.42     17.34 o 
   6   6   4       74.20       68.09     12.46 o 
   7   6   4        8.96        6.46     13.64 o 
   8   6   4     1312.63     1284.21     53.03 o 
   9   6   4       78.36      101.95     21.71 o 
  10   6   4      350.19      389.07     31.13 o 
  11   6   4      385.34      505.27     42.82 o 
  -9   7   4      890.18     1013.10     94.76 o 
  -8   7   4      240.60      328.98     55.39 o 
  -7   7   4       12.23       -6.75     31.77 o 
  -6   7   4      195.81      175.46     40.49 o 
  -5   7   4      345.21      373.13     46.39 o 
  -4   7   4      532.93      555.61     52.30 o 
  -3   7   4       35.05       34.89     10.45 o 
  -2   7   4       72.22       64.25     12.19 o 
  -1   7   4     1957.26     1795.45     71.28 o 
   0   7   4     1626.16     1681.68     55.02 o 
   1   7   4    18098.71    18379.01    630.00 o 
   2   7   4     1777.32     1666.37     65.36 o 
   3   7   4     1501.09     1421.91     57.47 o 
   4   7   4      568.54      657.43     27.38 o 
   5   7   4     3723.62     3404.76     90.02 o 
   6   7   4     1439.57     1340.11     63.75 o 
   7   7   4       75.97       89.23     22.03 o 
   8   7   4      891.45      928.95     53.90 o 
   9   7   4      200.06      187.81     25.15 o 
  10   7   4      144.13      148.61     25.66 o 
  -9   8   4       27.92      -12.37     42.74 o 
  -8   8   4      351.60      297.21     57.92 o 
  -7   8   4      103.77      129.06     43.02 o 
  -6   8   4      253.68      244.63     46.11 o 
  -5   8   4       76.88       18.56     31.49 o 
  -4   8   4     3369.38     3408.48    194.30 o 
  -3   8   4     1199.55     1191.09     85.48 o 
  -2   8   4      110.03      123.55     36.98 o 
  -1   8   4     4137.41     4239.20    157.22 o 
   0   8   4     2154.15     2083.51    114.30 o 
   1   8   4     1869.11     1791.41     70.57 o 
   2   8   4       20.13       32.58     13.52 o 
   3   8   4      702.69      618.44     33.10 o 
   4   8   4      190.79      177.80     18.50 o 
   5   8   4        0.99      -16.27     16.73 o 
   6   8   4      744.85      746.89     44.56 o 
   7   8   4      780.33      687.01     44.89 o 
   8   8   4      371.84      418.29     35.48 o 
   9   8   4      136.43      129.92     28.36 o 
  10   8   4     1032.30     1202.25     57.27 o 
  -8   9   4       33.74       22.21     47.24 o 
  -7   9   4       47.48       45.83     42.46 o 
  -6   9   4      765.54      786.18     74.79 o 
  -5   9   4       90.71      110.22     37.96 o 
  -4   9   4      202.30      166.74     38.80 o 
  -3   9   4      142.50       70.58     33.18 o 
  -2   9   4      203.10      210.67     26.43 o 
  -1   9   4     2390.42     2465.89     97.87 o 
   0   9   4      103.28       86.60     24.46 o 
   1   9   4     2088.01     1770.07     70.87 o 
   2   9   4      827.89      797.73     40.31 o 
   3   9   4       30.28       29.26     14.64 o 
   4   9   4      662.20      645.31     56.52 o 
   5   9   4      460.41      521.87     49.49 o 
   6   9   4       60.07       64.15     21.34 o 
   7   9   4       56.83       69.14     22.45 o 
   8   9   4     1002.73      951.60     95.18 o 
   9   9   4       88.88      100.99     31.21 o 
  10   9   4       33.49        3.09     43.35 o 
  -8  10   4     1110.14     1239.45    108.82 o 
  -7  10   4       33.20       15.46     44.43 o 
  -6  10   4      335.62      317.45     53.99 o 
  -5  10   4      269.16      296.65     51.46 o 
  -4  10   4     2533.00     2348.15    146.50 o 
  -3  10   4      179.01      170.96     39.93 o 
  -2  10   4      888.37      868.01     74.51 o 
  -1  10   4     1823.82     1798.61     77.11 o 
   0  10   4      206.98      191.49     24.92 o 
   1  10   4       11.50       14.32     15.49 o 
   2  10   4       25.07       23.77     15.75 o 
   3  10   4       84.09      132.16     29.52 o 
   4  10   4      160.29      157.46     31.77 o 
   5  10   4      369.04      294.12     40.21 o 
   6  10   4     2046.69     1863.95    116.69 o 
   7  10   4       41.20       89.70     34.02 o 
   8  10   4       50.59       38.79     24.22 o 
   9  10   4      588.88      720.42     51.59 o 
  -7  11   4      500.88      591.04     76.20 o 
  -6  11   4       44.09       14.90     43.02 o 
  -5  11   4       15.30      -34.30     37.12 o 
  -4  11   4        2.07       46.11     36.27 o 
  -3  11   4      254.03      260.09     47.80 o 
  -2  11   4        1.23       10.68     32.90 o 
  -1  11   4      637.33      672.41     40.73 o 
   0  11   4      755.91      776.31     50.19 o 
   1  11   4     1765.74     1737.20     72.36 o 
   2  11   4        2.81      -30.37     20.25 o 
   3  11   4      799.26      755.54     61.58 o 
   4  11   4     2763.73     2540.48    146.78 o 
   5  11   4      272.25      233.66     38.80 o 
   6  11   4      578.64      584.01     57.08 o 
   7  11   4        1.38       18.00     29.81 o 
   8  11   4      456.32      691.99     68.89 o 
   9  11   4       50.92       70.16     29.44 o 
  -6  12   4      882.43      966.14     92.23 o 
  -5  12   4      402.30      436.96     63.83 o 
  -4  12   4      180.54      215.67     51.46 o 
  -3  12   4      596.18      612.69     68.33 o 
  -2  12   4      672.47      743.44     74.79 o 
  -1  12   4     1400.21     1619.89    116.41 o 
   0  12   4       88.40       96.31     21.33 o 
   1  12   4      301.77      253.91     36.83 o 
   2  12   4       31.79       51.74     27.84 o 
   3  12   4        2.84      -18.00     25.03 o 
   4  12   4     1063.88      995.38     76.76 o 
   5  12   4       29.41       26.99     30.65 o 
   6  12   4      450.19      467.89     55.96 o 
   7  12   4        1.18      -32.05     31.77 o 
   8  12   4      242.72      245.19     49.49 o 
  -5  13   4       18.83      -28.40     46.39 o 
  -4  13   4       69.99      136.65     50.05 o 
  -3  13   4      122.94      145.09     49.77 o 
  -2  13   4       28.45       79.29     43.58 o 
  -1  13   4     1386.05     1445.27    111.35 o 
   1  13   4       58.31       66.36     29.24 o 
   2  13   4      468.35      475.20     50.89 o 
   3  13   4     1403.15     1431.50     98.13 o 
   4  13   4     1551.78     1737.98    114.44 o 
   5  13   4       47.42       25.87     33.46 o 
   6  13   4     1325.23     1238.32     95.88 o 
   7  13   4        1.89      -43.30     34.87 o 
  -4  14   4      160.71      236.47     59.89 o 
  -3  14   4      198.71      277.53     59.05 o 
  -2  14   4      119.97      178.55     53.42 o 
   1  14   4      397.84      458.89     52.02 o 
   2  14   4      137.89      137.50     37.40 o 
   3  14   4        0.67      -10.68     30.65 o 
   4  14   4      666.34      658.25     65.52 o 
   5  14   4      335.38      357.38     54.83 o 
   6  14   4       31.56        3.09     37.40 o 
  -2  15   4      255.79      292.15     64.95 o 
   2  15   4     1973.82     2092.83    134.12 o 
   3  15   4       73.99      114.16     40.77 o 
   4  15   4       88.23       91.10     42.18 o 
  -4 -13   5        4.96       -9.45     24.51 o 
  -3 -13   5       17.30       -8.38     25.33 o 
  -2 -13   5     2078.03     2026.73     93.26 o 
  -1 -13   5      356.27      411.98     39.01 o 
   0 -13   5       71.44       84.37     26.67 o 
  -6 -12   5        0.51      -19.71     25.00 o 
  -5 -12   5     1099.73     1063.59     62.77 o 
  -4 -12   5      585.38      636.23     48.08 o 
  -3 -12   5     1405.95     1572.05     77.03 o 
  -2 -12   5        1.32       -9.79     22.55 o 
  -1 -12   5      748.72      688.76     46.53 o 
   0 -12   5      545.72      526.79     43.58 o 
   4 -12   5      100.42       34.02     48.64 o 
  -7 -11   5       76.04       68.84     30.37 o 
  -6 -11   5       11.42       10.48     24.59 o 
  -5 -11   5      102.14       81.28     26.30 o 
  -4 -11   5       18.19        4.25     22.62 o 
  -3 -11   5        4.40        5.18     21.14 o 
  -2 -11   5     1695.62     1451.34     70.30 o 
  -1 -11   5        1.95      -16.50     19.72 o 
   0 -11   5     1388.94     1285.34     80.28 o 
   1 -11   5      930.29      868.45     50.68 o 
   4 -11   5     2047.17     1993.02    138.34 o 
   5 -11   5      408.13      311.83     58.77 o 
  -8 -10   5        5.55       20.59     23.42 o 
  -7 -10   5      601.32      581.83     38.78 o 
  -6 -10   5        5.15        1.06     22.24 o 
  -5 -10   5     1381.53     1324.16     67.20 o 
  -4 -10   5      130.18      103.46     24.57 o 
  -3 -10   5       26.66       19.83     20.97 o 
  -2 -10   5      488.79      464.89     36.62 o 
  -1 -10   5      613.85      663.82     42.32 o 
   0 -10   5      372.10      385.02     32.27 o 
   1 -10   5       31.20       33.01     19.52 o 
   2 -10   5      186.64      154.28     24.05 o 
   3 -10   5        8.66        9.28     38.24 o 
   4 -10   5       13.72      -36.55     37.40 o 
   5 -10   5      668.10      560.39     66.36 o 
   6 -10   5       31.16       41.33     45.83 o 
  -8  -9   5        1.18      -20.42     20.56 o 
  -7  -9   5      112.29      139.34     23.56 o 
  -6  -9   5        9.88       -4.26     18.37 o 
  -5  -9   5        0.07        1.02     17.21 o 
  -4  -9   5      550.34      479.48     36.78 o 
  -3  -9   5      245.88      241.76     27.80 o 
  -2  -9   5      469.75      436.90     33.96 o 
  -1  -9   5       93.40       52.08     20.69 o 
   0  -9   5     4114.86     3985.33    319.56 o 
   1  -9   5      195.12      221.31     25.34 o 
   2  -9   5       65.04       39.57     41.05 o 
   3  -9   5      361.53      428.52     55.11 o 
   4  -9   5     1510.29     1360.36    102.07 o 
   5  -9   5      299.45      333.48     54.55 o 
   6  -9   5       43.00        0.84     40.21 o 
   7  -9   5      347.26      285.40     57.92 o 
  -9  -8   5     2246.55     2652.53     99.25 o 
  -8  -8   5      107.01      135.01     24.28 o 
  -7  -8   5       15.69       12.37     24.85 o 
  -6  -8   5      155.64      189.01     27.62 o 
  -5  -8   5      702.85      671.65     35.80 o 
  -4  -8   5       76.94       59.14     17.69 o 
  -3  -8   5     1583.59     1398.48     64.51 o 
  -2  -8   5     2005.89     1972.24     83.49 o 
  -1  -8   5       70.43       72.87     20.09 o 
   0  -8   5        1.68        1.96     13.71 o 
   1  -8   5       48.90       69.86     19.09 o 
   2  -8   5       32.73       26.39     15.25 o 
   3  -8   5      304.17      322.97     28.64 o 
   4  -8   5       24.62      -30.65     31.77 o 
   5  -8   5     1883.99     1924.69    126.25 o 
   6  -8   5      676.56      715.04     70.30 o 
   7  -8   5      342.13      324.20     54.27 o 
   8  -8   5     2055.73     1800.69    127.66 o 
  -9  -7   5        4.80       31.95     22.62 o 
  -8  -7   5        1.79       16.15     19.45 o 
  -7  -7   5      158.24      167.00     22.28 o 
  -6  -7   5     1487.35     1395.58     55.87 o 
  -5  -7   5      702.40      643.00     34.08 o 
  -4  -7   5     5090.09     4897.07    152.15 o 
  -3  -7   5       80.41       55.36     19.12 o 
  -2  -7   5       81.50       46.99     21.23 o 
  -1  -7   5      873.82      918.82     53.00 o 
   0  -7   5     2458.12     2707.78     84.37 o 
   1  -7   5      153.48      168.72     55.67 o 
   2  -7   5      873.72      842.79     36.71 o 
   3  -7   5     2884.87     2798.51    110.38 o 
   4  -7   5       10.44      -24.57     16.38 o 
   5  -7   5       21.42       33.74     31.21 o 
   6  -7   5        1.16      -28.12     31.49 o 
   7  -7   5      284.78      292.99     49.77 o 
   8  -7   5      274.74      237.88     50.89 o 
   9  -7   5        8.08       45.83     42.46 o 
 -10  -6   5       76.94      106.62     24.67 o 
  -9  -6   5     1148.76     1341.74     52.53 o 
  -8  -6   5      317.29      317.37     35.62 o 
  -7  -6   5     1040.36     1019.00     46.30 o 
  -6  -6   5     2997.85     2874.08     95.69 o 
  -5  -6   5     1015.54      907.21     41.36 o 
  -4  -6   5     4210.66     4074.04    127.97 o 
  -3  -6   5      108.54       75.25     15.94 o 
  -2  -6   5     1073.47     1197.15     60.31 o 
  -1  -6   5       16.32        8.01     11.36 o 
   0  -6   5      213.91      221.71     17.21 o 
   1  -6   5      245.98      222.34     17.80 o 
   2  -6   5      968.46     1127.23     44.61 o 
   3  -6   5       31.29       38.22     21.79 o 
   4  -6   5      454.82      401.13     30.11 o 
   5  -6   5      728.19      738.95     65.23 o 
   6  -6   5       37.53       48.64     32.90 o 
   7  -6   5       99.73       58.20     36.55 o 
   8  -6   5      516.96      449.89     58.20 o 
   9  -6   5      350.84      361.88     58.20 o 
 -10  -5   5       12.97       -5.30     24.96 o 
  -9  -5   5      341.76      409.18     29.28 o 
  -8  -5   5       76.58       69.80     20.54 o 
  -7  -5   5       31.29       23.66      9.49 o 
  -6  -5   5    11792.13    11409.70    337.35 o 
  -5  -5   5      126.00       93.47     17.32 o 
  -4  -5   5     4451.79     4121.81    127.87 o 
  -3  -5   5        1.33       32.71     12.79 o 
  -2  -5   5     5196.43     5565.00    144.89 o 
  -1  -5   5     3849.37     4357.50    109.74 o 
   0  -5   5      383.24      374.22     44.48 o 
   1  -5   5      934.23     1100.39     34.11 o 
   2  -5   5     3753.45     4093.53    186.08 o 
   3  -5   5     7333.45     8058.67    417.55 o 
   4  -5   5      217.77      212.85     33.46 o 
   5  -5   5      168.80      185.58     34.59 o 
   6  -5   5        7.72       14.90     27.56 o 
   7  -5   5      340.91      357.38     48.64 o 
   8  -5   5        6.00      -21.65     33.46 o 
   9  -5   5        0.19        6.19     37.40 o 
  10  -5   5      149.65      182.49     51.46 o 
 -10  -4   5      186.19      274.94     76.76 o 
  -9  -4   5      301.76      316.36     26.24 o 
  -8  -4   5      779.85      854.20     37.82 o 
  -7  -4   5     2678.26     2647.85     89.39 o 
  -6  -4   5     3402.51     3420.00    136.45 o 
  -5  -4   5      808.32      791.33     59.80 o 
  -4  -4   5     3705.40     3271.27     86.18 o 
  -3  -4   5        0.92       -6.51      9.13 o 
  -2  -4   5      447.64      416.60     41.68 o 
  -1  -4   5        1.92       -6.21      7.53 o 
   0  -4   5      971.67     1198.16     87.17 o 
   1  -4   5     6080.34     8801.80    249.49 o 
   2  -4   5      108.88      101.59     16.73 o 
   3  -4   5     2833.70     3429.72    127.83 o 
   4  -4   5     3022.69     3058.13    168.43 o 
   5  -4   5      875.33      798.84     62.98 o 
   6  -4   5      903.82      722.07     61.30 o 
   7  -4   5     1170.28      884.04     72.26 o 
   8  -4   5     3300.31     3109.03    181.36 o 
   9  -4   5       17.69       46.96     38.24 o 
  10  -4   5     1078.22     1118.82     93.63 o 
 -10  -3   5       54.71       64.24     49.07 o 
  -9  -3   5      283.47      364.60     26.53 o 
  -8  -3   5      540.32      630.25     30.70 o 
  -7  -3   5       40.29       22.13     14.80 o 
  -6  -3   5     1197.56     1060.04     43.84 o 
  -5  -3   5      528.97      461.15     20.51 o 
  -4  -3   5      555.98      490.16     20.30 o 
  -3  -3   5       21.36        9.36      8.06 o 
  -2  -3   5     3801.24     3996.65     95.20 o 
  -1  -3   5    16372.61    25639.52    562.19 o 
   0  -3   5       80.16      168.71     20.81 o 
   1  -3   5    15695.48    21067.14    588.29 o 
   2  -3   5       21.66       37.11     11.58 o 
   3  -3   5     1297.08     1466.60    101.93 o 
   4  -3   5        5.69       -2.61     14.86 o 
   5  -3   5     2728.92     2572.25    143.68 o 
   6  -3   5      299.89      367.22     40.49 o 
   7  -3   5       75.71       96.45     31.49 o 
   8  -3   5      169.48      125.69     36.83 o 
   9  -3   5      132.86      124.56     39.65 o 
  10  -3   5       41.67       44.11     30.80 o 
 -11  -2   5      411.91      558.57     55.21 o 
 -10  -2   5      533.11      669.58     62.98 o 
  -9  -2   5       28.16       40.06     30.44 o 
  -8  -2   5     1489.12     1590.31     53.53 o 
  -7  -2   5     1348.11     1399.78     47.58 o 
  -6  -2   5       81.95       80.20     14.36 o 
  -5  -2   5      467.15      486.97     25.76 o 
  -4  -2   5     2859.65     2644.83     74.24 o 
  -3  -2   5       54.41       23.53     10.96 o 
  -2  -2   5     1863.95     2161.68    102.56 o 
  -1  -2   5    12793.45    18388.93    452.25 o 
   0  -2   5       88.71      124.71     11.63 o 
   1  -2   5      774.99      990.18     42.54 o 
   2  -2   5     1342.90     1853.45     58.33 o 
   3  -2   5     8251.19    10143.54    289.33 o 
   4  -2   5     4112.31     4583.31    166.34 o 
   5  -2   5      147.05      125.38     19.59 o 
   6  -2   5     3894.11     3527.70    191.48 o 
   7  -2   5      358.66      350.91     40.77 o 
   8  -2   5     1521.78     1424.18     95.88 o 
   9  -2   5       23.29       26.64     27.98 o 
  10  -2   5      577.26      551.76     46.16 o 
 -11  -1   5        2.10       28.35     42.88 o 
 -10  -1   5       27.60       65.72     32.96 o 
  -9  -1   5      318.39      405.52     42.61 o 
  -8  -1   5      107.14      105.00     19.97 o 
  -7  -1   5       65.66       41.23     15.34 o 
  -6  -1   5     1305.93     1326.19     43.76 o 
  -5  -1   5      751.94      716.24     28.17 o 
  -4  -1   5       11.27       15.10     10.32 o 
  -3  -1   5     8648.05     8871.16    353.88 o 
  -2  -1   5     3079.67     3104.62     80.39 o 
  -1  -1   5     1616.10     2088.11     56.29 o 
   0  -1   5     1090.00     1446.85     72.41 o 
   1  -1   5    20355.78    29343.64    992.71 o 
   2  -1   5      874.38     1112.39     47.00 o 
   3  -1   5       99.26       87.91     15.60 o 
   4  -1   5        6.62        2.18     10.73 o 
   5  -1   5        4.56        5.30     17.71 o 
   6  -1   5        4.14      -13.91     16.60 o 
   7  -1   5      129.06      145.09     31.21 o 
   8  -1   5     1038.20      996.00     57.05 o 
   9  -1   5      355.25      384.00     37.50 o 
  10  -1   5      124.70      107.78     31.28 o 
  11  -1   5      604.17      621.75     50.39 o 
 -11   0   5      455.60      528.73     53.18 o 
 -10   0   5       95.96      108.43     34.03 o 
  -9   0   5      371.03      472.16     44.18 o 
  -8   0   5     4178.52     4318.80    175.48 o 
  -7   0   5        0.18      -17.42     11.61 o 
  -6   0   5      140.50      130.21     14.41 o 
  -5   0   5      335.89      341.56     17.88 o 
  -4   0   5     2730.06     2527.97     69.36 o 
  -3   0   5     2534.59     2371.85     64.49 o 
  -2   0   5      506.71      443.24     25.69 o 
  -1   0   5     1195.20     1249.11     37.58 o 
   0   0   5      420.23      526.47     22.05 o 
   1   0   5        3.15      -15.67     11.11 o 
   2   0   5     3726.95     4384.31    205.88 o 
   3   0   5     3777.81     4654.06    218.23 o 
   4   0   5     1561.58     1938.48     61.84 o 
   5   0   5      120.81      123.43     14.68 o 
   6   0   5     9525.80     8926.07    225.73 o 
   7   0   5       41.63       46.77     15.67 o 
   8   0   5      418.22      384.14     37.39 o 
   9   0   5      121.52       95.75     21.63 o 
  10   0   5      730.46      709.42     48.83 o 
  11   0   5       31.02       36.86     20.60 o 
 -11   1   5      219.14      208.64     41.95 o 
 -10   1   5      418.34      479.28     47.57 o 
  -9   1   5       26.98       68.54     44.57 o 
  -8   1   5      626.56      617.92     50.47 o 
  -7   1   5      300.89      299.71     34.53 o 
  -6   1   5     1887.26     1850.05     54.80 o 
  -5   1   5      469.79      485.74     21.57 o 
  -4   1   5      628.23      550.00     21.81 o 
  -3   1   5     8616.85     7841.55    198.99 o 
  -2   1   5      185.97      194.49     11.49 o 
  -1   1   5     3014.19     3653.63     93.34 o 
   0   1   5      293.07      362.65     14.01 o 
   1   1   5     3383.24     3869.71    136.89 o 
   2   1   5        8.32       -3.02     11.82 o 
   3   1   5      366.55      299.49     19.49 o 
   4   1   5     2698.94     2535.07     93.71 o 
   5   1   5      248.18      227.12     15.08 o 
   6   1   5      422.21      358.76     23.26 o 
   7   1   5      404.65      418.99     21.73 o 
   8   1   5     1061.49     1077.48     45.34 o 
   9   1   5      145.72      182.98     23.51 o 
  10   1   5        9.69       34.16     21.40 o 
  11   1   5     1008.76     1045.39     60.79 o 
 -10   2   5      637.49      683.82     64.95 o 
  -9   2   5      852.85      875.44     58.64 o 
  -8   2   5      470.70      430.23     41.10 o 
  -7   2   5      114.21       71.94     28.40 o 
  -6   2   5      999.05     1010.55     34.28 o 
  -5   2   5       29.76       28.21      9.48 o 
  -4   2   5     1207.75     1136.05     39.10 o 
  -2   2   5     1027.73     1088.45     66.64 o 
  -1   2   5      858.72      776.06     64.39 o 
   0   2   5      319.71      336.78     17.71 o 
   1   2   5      567.58      479.67     27.96 o 
   2   2   5     7757.00     7353.80    210.68 o 
   3   2   5      172.04      177.61     10.35 o 
   4   2   5     3961.35     3657.09    133.73 o 
   5   2   5      310.52      308.92     18.73 o 
   6   2   5     8019.63     7299.33    165.98 o 
   7   2   5      253.74      218.59     15.77 o 
   8   2   5     1248.51     1189.85     41.60 o 
   9   2   5        5.82       -3.48     15.00 o 
  10   2   5       45.80       61.11     21.49 o 
  11   2   5      143.57      153.95     30.63 o 
 -10   3   5      142.90      132.00     54.27 o 
  -9   3   5       17.51        3.56     34.02 o 
  -8   3   5      383.93      393.17     39.49 o 
  -7   3   5      268.67      344.45     48.36 o 
  -6   3   5      517.74      603.70     57.92 o 
  -5   3   5      437.13      379.66     24.32 o 
  -4   3   5     1124.53     1068.79     98.69 o 
  -3   3   5     5606.84     5040.46    263.75 o 
  -2   3   5      429.87      431.89     35.43 o 
  -1   3   5     7050.65     6381.56    244.91 o 
   0   3   5        9.77       12.94      7.83 o 
   1   3   5      427.02      413.46     25.76 o 
   3   3   5     4787.86     4605.89    138.02 o 
   4   3   5      820.70      701.44     33.25 o 
   5   3   5       10.97        2.14      9.74 o 
   6   3   5      346.54      352.07     16.81 o 
   7   3   5       25.47       -3.45     11.30 o 
   8   3   5     9534.31     8730.91    224.74 o 
   9   3   5     1083.75     1117.66     66.80 o 
  10   3   5       21.07       49.40     20.87 o 
 -10   4   5     1831.03     2253.81    111.07 o 
  -9   4   5       77.07       54.49     31.21 o 
  -8   4   5       23.08       -5.90     32.05 o 
  -7   4   5       83.93       91.67     34.02 o 
  -6   4   5     3966.97     3649.46    204.42 o 
  -5   4   5       77.03       84.07     29.52 o 
  -4   4   5      401.01      353.36     21.38 o 
  -3   4   5     8820.67     8810.83    453.26 o 
  -2   4   5       20.13       18.00     15.18 o 
  -1   4   5      952.00      955.94     62.28 o 
   0   4   5      174.79      147.95     13.84 o 
   2   4   5     4078.93     3863.92    137.08 o 
   3   4   5      182.13      172.63     13.60 o 
   4   4   5    16084.86    14270.61    407.53 o 
   5   4   5     1343.35     1286.66     39.83 o 
   6   4   5      607.36      545.72     21.19 o 
   7   4   5      241.88      203.92     15.14 o 
   8   4   5     2126.17     2155.78     56.79 o 
   9   4   5     1472.98     1423.86     48.51 o 
  10   4   5       28.92       47.76     19.57 o 
 -10   5   5       23.71       24.97     35.87 o 
  -9   5   5       16.01      -17.15     39.08 o 
  -8   5   5       61.63       62.70     41.05 o 
  -7   5   5      532.04      535.93     59.89 o 
  -6   5   5      209.04      191.77     41.61 o 
  -5   5   5     4790.22     5185.83    280.34 o 
  -4   5   5        1.67      -21.93     20.81 o 
  -3   5   5      746.41      679.05     52.30 o 
  -2   5   5     1525.49     1442.46     86.32 o 
  -1   5   5     9440.67     8829.10    451.30 o 
   0   5   5      292.71      272.14     26.15 o 
   1   5   5     1765.91     1488.86     82.95 o 
   2   5   5     6257.65     5736.31    199.82 o 
   3   5   5      524.22      493.85     24.10 o 
   4   5   5       19.75       13.50      9.22 o 
   5   5   5       12.41        3.67     10.52 o 
   6   5   5     1787.14     1826.75     53.35 o 
   7   5   5     2985.28     2698.71     67.27 o 
   8   5   5      189.37      169.58     15.76 o 
   9   5   5     2686.62     2729.80     93.45 o 
  10   5   5      340.35      353.80     29.25 o 
 -10   6   5     1176.79     1435.71    115.85 o 
  -9   6   5       31.33       29.81     42.46 o 
  -8   6   5      267.74      272.46     50.05 o 
  -7   6   5        6.55       19.68     33.74 o 
  -6   6   5      149.92      180.52     38.52 o 
  -5   6   5      209.27      160.84     35.15 o 
  -4   6   5        7.73       -6.75     22.49 o 
  -3   6   5      345.68      370.05     50.47 o 
  -2   6   5        3.47       -0.73      9.62 o 
  -1   6   5      180.00      226.40     17.57 o 
   0   6   5     8122.15     8034.43    231.55 o 
   1   6   5       87.34      100.75     16.45 o 
   2   6   5       61.47       48.93     20.25 o 
   3   6   5      960.77      869.38     34.19 o 
   4   6   5    10562.15     9924.24    247.74 o 
   5   6   5       43.03       42.86     11.33 o 
   6   6   5     1347.58     1139.82     38.54 o 
   7   6   5     2708.82     2620.44     73.12 o 
   8   6   5      580.06      680.68     60.69 o 
   9   6   5       82.42       59.86     19.97 o 
  10   6   5        4.23       15.10     20.05 o 
  11   6   5       58.00       58.77     40.21 o 
  -9   7   5      409.87      393.37     64.39 o 
  -8   7   5       90.26      168.43     46.68 o 
  -7   7   5      404.20      420.93     55.67 o 
  -6   7   5      124.25      132.16     38.80 o 
  -5   7   5     9802.40     9776.97    510.63 o 
  -4   7   5      139.64      136.94     32.62 o 
  -3   7   5     1488.84     1433.92     67.20 o 
  -2   7   5     1149.76     1035.27     45.59 o 
  -1   7   5     3600.73     3383.95    126.27 o 
   0   7   5     3526.57     3772.89    113.22 o 
   1   7   5     3300.84     3295.01    120.66 o 
   2   7   5     2980.95     2741.43    102.04 o 
   3   7   5        0.14      -10.39     11.82 o 
   4   7   5      266.09      275.58     17.85 o 
   5   7   5      217.23      224.00     15.70 o 
   6   7   5        5.99      -15.56     11.08 o 
   7   7   5       84.39      106.18     22.60 o 
   8   7   5       17.60      -28.56     19.25 o 
   9   7   5     3011.48     3088.87    105.46 o 
  10   7   5      154.26      193.90     26.53 o 
  -9   8   5        1.53      -55.67     42.74 o 
  -8   8   5     1381.75     1466.92    113.88 o 
  -7   8   5      678.85      940.27     84.92 o 
  -6   8   5        0.61       -8.44     33.46 o 
  -5   8   5       25.49      -11.53     30.93 o 
  -4   8   5        1.00      -26.99     27.84 o 
  -3   8   5      542.36      509.50     50.89 o 
  -2   8   5      518.52      529.17     36.69 o 
  -1   8   5      630.00      666.90     35.67 o 
   0   8   5     3694.59     3521.12    106.84 o 
   1   8   5       12.12        4.70     13.31 o 
   2   8   5     1535.71     1490.98     61.30 o 
   3   8   5     2776.92     2762.83    103.67 o 
   4   8   5     1716.84     1521.36     63.24 o 
   5   8   5      121.52      111.85     15.79 o 
   6   8   5     2206.87     2111.12     90.59 o 
   7   8   5     3476.01     3277.47    132.78 o 
   8   8   5       15.13       17.07     22.26 o 
   9   8   5      331.68      275.14     43.31 o 
  10   8   5        1.22       24.08     24.88 o 
  -8   9   5       79.89       39.65     48.36 o 
  -7   9   5      184.52      200.48     51.46 o 
  -6   9   5       23.91       19.68     36.55 o 
  -5   9   5     1900.41     1851.58    122.88 o 
  -4   9   5       10.12       -3.66     30.09 o 
  -3   9   5     2422.92     2316.94    140.59 o 
  -2   9   5      367.97      328.56     24.18 o 
  -1   9   5       40.88       41.28     14.81 o 
   0   9   5       13.03       14.52     12.05 o 
   1   9   5      105.55       83.64     17.71 o 
   2   9   5      173.26      179.50     19.96 o 
   3   9   5       42.23       31.43     15.27 o 
   4   9   5      281.30      233.77     22.15 o 
   5   9   5      707.05      709.70     60.17 o 
   6   9   5       11.60       -1.69     25.59 o 
   7   9   5      749.73      800.47     69.17 o 
   8   9   5      505.80      532.00     40.76 o 
   9   9   5      618.83      707.50     74.23 o 
  10   9   5       85.46      150.71     43.02 o 
  -8  10   5      292.93      373.97     67.20 o 
  -7  10   5      102.21      114.44     49.49 o 
  -6  10   5        6.76       -1.41     37.68 o 
  -5  10   5      105.88      134.12     41.61 o 
  -4  10   5      101.64        8.72     34.59 o 
  -3  10   5      117.47       68.89     33.46 o 
  -2  10   5      646.42      606.23     59.89 o 
  -1  10   5      124.58      108.53     18.83 o 
   0  10   5     1917.56     1955.78     72.80 o 
   1  10   5      138.93      128.34     19.98 o 
   2  10   5     2296.20     2283.50     89.41 o 
   3  10   5     1104.92     1024.06     72.83 o 
   4  10   5      136.89      102.91     29.52 o 
   5  10   5      140.24      164.21     34.59 o 
   6  10   5      260.63      205.54     38.80 o 
   7  10   5      254.58      201.04     39.93 o 
   8  10   5       13.86       31.61     24.84 o 
   9  10   5      119.05      147.82     42.46 o 
  -7  11   5      467.01      471.26     70.86 o 
  -6  11   5      106.59      162.80     50.33 o 
  -5  11   5        7.50       15.46     38.24 o 
  -4  11   5      666.92      684.96     68.89 o 
  -3  11   5     1718.24     1732.08    118.38 o 
  -2  11   5      177.90      235.35     44.71 o 
  -1  11   5      385.31      419.92     39.79 o 
   0  11   5      769.09      751.33     36.32 o 
   1  11   5       60.33       65.34     18.56 o 
   2  11   5      338.04      240.13     34.59 o 
   3  11   5      280.23      259.25     37.40 o 
   4  11   5       79.30       59.05     28.40 o 
   5  11   5      112.31      113.60     34.02 o 
   6  11   5        5.55       39.65     31.21 o 
   7  11   5      605.53      605.38     61.86 o 
   8  11   5      524.86      615.23     64.39 o 
  -6  12   5        0.72       29.81     46.11 o 
  -5  12   5      203.99      247.16     53.42 o 
  -4  12   5        8.45      -38.24     38.24 o 
  -3  12   5       26.01        1.69     37.68 o 
  -2  12   5      713.92      862.95     79.01 o 
  -1  12   5      144.25      147.90     42.74 o 
   0  12   5       56.86       60.89     44.00 o 
   1  12   5      904.47      728.82     60.17 o 
   2  12   5     1470.11     1401.13     91.67 o 
   3  12   5       44.17       17.15     27.27 o 
   4  12   5      432.78      424.87     48.93 o 
   5  12   5     4280.20     3934.29    218.20 o 
   6  12   5       26.42      -22.78     28.68 o 
   7  12   5       17.30       17.71     34.02 o 
   8  12   5       40.55       37.12     37.40 o 
  -5  13   5      354.09      528.34     73.11 o 
  -4  13   5     1610.74     1973.89    139.75 o 
  -3  13   5      118.31      122.60     48.08 o 
  -2  13   5      274.28      265.72     52.86 o 
  -1  13   5       89.87       61.65     27.94 o 
   1  13   5       37.94       35.43     27.84 o 
   2  13   5      522.17      504.72     52.02 o 
   3  13   5      966.92      841.01     70.86 o 
   4  13   5       26.33        4.50     30.37 o 
   5  13   5        5.98       14.34     31.77 o 
   6  13   5      720.76      900.06     79.86 o 
   7  13   5      368.68      409.96     58.49 o 
  -4  14   5      746.33      959.39     93.91 o 
  -3  14   5      177.12      181.08     52.30 o 
  -2  14   5       81.03       51.18     47.80 o 
   1  14   5     1924.16     1895.45    117.82 o 
   2  14   5       28.86       25.87     31.21 o 
   3  14   5      521.92      523.84     57.36 o 
   4  14   5      391.64      488.13     57.92 o 
   5  14   5      921.40     1005.51     86.32 o 
   6  14   5        1.55      -23.06     35.71 o 
  -2  15   5      519.85      596.67     77.89 o 
   2  15   5       23.42       -4.50     32.62 o 
   3  15   5      223.24      257.00     47.24 o 
   4  15   5        3.83      -15.18     35.43 o 
  -3 -13   6        7.63      -36.87     24.58 o 
  -2 -13   6     1190.58     1212.54     76.34 o 
  -1 -13   6      536.01      661.73     48.96 o 
   0 -13   6      115.29       76.46     43.30 o 
  -5 -12   6       17.38       18.24     26.10 o 
  -4 -12   6      189.38      140.91     31.28 o 
  -3 -12   6     1335.11     1281.07     68.74 o 
  -2 -12   6        2.26      -25.42     22.83 o 
  -1 -12   6     2218.82     2052.86     95.46 o 
   0 -12   6        1.56      -16.65     21.53 o 
  -6 -11   6     2908.46     2935.81    125.26 o 
  -5 -11   6       50.86       56.85     41.47 o 
  -4 -11   6      453.69      446.57     40.05 o 
  -3 -11   6      699.96      711.70     62.84 o 
  -2 -11   6     1681.58     1453.77     71.28 o 
  -1 -11   6        0.12       -6.28     21.45 o 
   0 -11   6       63.64       64.49     23.98 o 
   1 -11   6     2245.13     1987.74    271.90 o 
   4 -11   6      644.51      591.04     72.26 o 
   5 -11   6        4.14      -62.84     41.90 o 
  -7 -10   6        7.75       -9.61     21.02 o 
  -6 -10   6        2.68      -33.77     22.51 o 
  -5 -10   6      192.76      175.11     29.99 o 
  -4 -10   6       19.46       -7.62     21.14 o 
  -3 -10   6       10.02       17.03     21.05 o 
  -2 -10   6        1.00       -8.50     23.76 o 
  -1 -10   6     4200.46     3704.49    189.94 o 
   0 -10   6      598.91      482.55     37.16 o 
   1 -10   6      580.89      577.85     71.98 o 
   2 -10   6      628.04      610.43     41.44 o 
   4 -10   6      140.61      163.93     47.24 o 
   6 -10   6      982.92      969.80     92.23 o 
  -8  -9   6      863.33      815.29     46.33 o 
  -7  -9   6        9.61      -14.11     19.14 o 
  -6  -9   6      874.55      757.15     43.16 o 
  -5  -9   6        1.13       -4.65     43.16 o 
  -4  -9   6     1445.50     1331.80    115.99 o 
  -3  -9   6     1508.09     1395.23    123.72 o 
  -2  -9   6       43.16       71.51     22.40 o 
  -1  -9   6      309.61      326.82     30.74 o 
   0  -9   6       51.72       69.53     32.48 o 
   1  -9   6      374.77      371.25     31.78 o 
   2  -9   6      704.43      712.75     63.95 o 
   3  -9   6        3.60       77.04     38.24 o 
   4  -9   6     1019.70     1033.90     87.17 o 
   5  -9   6       81.04      109.66     43.86 o 
   6  -9   6       99.87       70.30     44.99 o 
   7  -9   6      649.96      565.74     71.70 o 
  -9  -8   6      143.49      205.84     38.18 o 
  -8  -8   6      246.58      248.59     40.23 o 
  -7  -8   6       77.56       92.30     22.22 o 
  -6  -8   6       39.27       35.49     19.44 o 
  -5  -8   6      402.40      383.39     28.49 o 
  -4  -8   6        9.26       -6.32     18.61 o 
  -3  -8   6      710.29      613.77     40.15 o 
  -2  -8   6       50.63       58.59     20.16 o 
  -1  -8   6     2202.46     1940.15     83.10 o 
   0  -8   6      108.30       78.73     29.52 o 
   1  -8   6     2053.33     2182.77     72.42 o 
   2  -8   6     1681.64     1746.33     60.88 o 
   3  -8   6      282.43      279.43     39.22 o 
   4  -8   6     1367.55     1334.21     98.41 o 
   6  -8   6     2808.70     2563.53    159.71 o 
   7  -8   6      250.03      171.52     49.77 o 
   8  -8   6      159.38      109.38     49.49 o 
  -9  -7   6       29.81       -4.25     16.75 o 
  -8  -7   6     1180.19     1328.70     57.49 o 
  -7  -7   6      110.86       99.94     21.40 o 
  -6  -7   6      717.64      718.73     38.01 o 
  -5  -7   6      815.69      775.21     43.08 o 
  -4  -7   6     4687.07     4230.86    133.93 o 
  -3  -7   6      629.15      543.24     36.67 o 
  -2  -7   6       41.75       26.30     18.48 o 
  -1  -7   6      672.11      664.05     41.12 o 
   0  -7   6        2.77        6.51     13.94 o 
   1  -7   6        0.63       -4.94     13.83 o 
   3  -7   6      223.73      223.53     26.05 o 
   4  -7   6     3291.23     3210.33    126.03 o 
   6  -7   6     2111.03     1845.68    121.75 o 
   7  -7   6      499.67      449.05     57.92 o 
   8  -7   6      489.44      412.21     58.20 o 
  -9  -6   6      221.89      222.12     26.42 o 
  -8  -6   6      248.19      220.50     33.76 o 
  -7  -6   6     1273.48     1231.56     52.61 o 
  -6  -6   6        8.62        9.40     16.28 o 
  -4  -6   6      100.47       74.61     17.66 o 
  -3  -6   6     3485.47     3420.29    109.67 o 
  -2  -6   6      514.88      502.58     24.16 o 
  -1  -6   6        0.72        6.18      9.77 o 
   0  -6   6     1407.33     2060.55    307.19 o 
   1  -6   6     5259.18     6185.96    155.54 o 
   2  -6   6      448.26      538.57     24.62 o 
   3  -6   6      691.34      692.59     88.15 o 
   4  -6   6     2678.91     2771.56    110.21 o 
   5  -6   6      453.19      700.42     65.23 o 
   6  -6   6     8163.05     7351.49    388.87 o 
   7  -6   6      203.13      194.86     43.02 o 
   8  -6   6        4.26      -10.12     35.71 o 
   9  -6   6       16.16      -10.68     39.93 o 
 -10  -5   6      127.82      135.21     28.70 o 
  -9  -5   6       47.66       11.33     19.77 o 
  -8  -5   6     1893.98     2039.42     75.61 o 
  -7  -5   6       79.19       27.88     23.85 o 
  -6  -5   6     1002.21      960.06     43.30 o 
  -5  -5   6    12093.31    11156.81    329.41 o 
  -4  -5   6      479.86      416.23     25.95 o 
  -3  -5   6       30.99        9.25     13.51 o 
  -2  -5   6      457.69      519.04     20.70 o 
  -1  -5   6      831.20     1024.64     32.24 o 
   0  -5   6        4.16       -9.89      9.41 o 
   1  -5   6       56.37       59.60     11.79 o 
   2  -5   6     3588.43     6223.11    325.33 o 
   3  -5   6      536.80      615.23     51.46 o 
   4  -5   6      415.74      409.40     44.71 o 
   5  -5   6     1226.21     1227.64     84.07 o 
   6  -5   6     1007.30      943.08     74.51 o 
   7  -5   6      748.64      734.73     68.61 o 
   8  -5   6      392.84      354.57     51.18 o 
   9  -5   6     1626.22     1612.01    116.69 o 
 -10  -4   6       93.15       74.45     38.17 o 
  -9  -4   6      159.65      221.49     24.36 o 
  -8  -4   6       95.33      105.36     19.48 o 
  -7  -4   6     2020.24     2083.82     74.47 o 
  -6  -4   6       70.20       20.86     16.82 o 
  -5  -4   6      109.61      110.14     18.58 o 
  -4  -4   6     1674.57     1668.25     48.75 o 
  -3  -4   6     4985.03     5477.06    159.01 o 
  -2  -4   6      201.92      229.52     12.26 o 
  -1  -4   6      559.74      532.21     21.53 o 
   0  -4   6     5430.70     7235.05    179.30 o 
   1  -4   6     3621.01     4664.84    136.34 o 
   3  -4   6      553.51      761.22     33.70 o 
   4  -4   6     6591.88     6688.10    240.89 o 
   5  -4   6      364.80      335.45     39.08 o 
   6  -4   6       17.71       19.12     25.87 o 
   7  -4   6      425.54      393.94     47.80 o 
   8  -4   6        5.91      -14.06     31.21 o 
   9  -4   6      236.27      319.42     50.33 o 
 -10  -3   6      382.09      488.79     78.73 o 
  -9  -3   6      850.57      959.13     48.91 o 
  -8  -3   6      447.91      468.29     27.88 o 
  -7  -3   6      561.00      549.15     28.09 o 
  -6  -3   6     2179.17     2103.08     72.87 o 
  -5  -3   6     2912.81     2738.32     86.41 o 
  -4  -3   6       73.00       59.81     12.46 o 
  -3  -3   6        7.57        6.93      9.00 o 
  -2  -3   6       95.55       85.76      9.46 o 
  -1  -3   6      559.55      706.51     22.67 o 
   0  -3   6      590.48      916.04     42.40 o 
   1  -3   6      716.41      911.82     34.43 o 
   2  -3   6     6717.08     8826.02    252.56 o 
   3  -3   6       82.12       76.43     19.28 o 
   4  -3   6     1526.58     1606.64     63.56 o 
   5  -3   6     4124.92     4195.55    156.13 o 
   6  -3   6      283.29      272.75     36.27 o 
   7  -3   6        8.18       -9.28     25.87 o 
   8  -3   6      174.12      250.25     42.18 o 
   9  -3   6     1865.75     1730.11    116.41 o 
 -10  -2   6      150.17      263.75     42.71 o 
  -9  -2   6        0.54       11.25     30.48 o 
  -8  -2   6       39.73       34.81     16.47 o 
  -7  -2   6     1443.14     1552.34     51.53 o 
  -6  -2   6       40.57       42.45     14.46 o 
  -5  -2   6     1743.14     1625.37     48.22 o 
  -4  -2   6     2263.86     1964.19    121.58 o 
  -3  -2   6     1472.24     1487.20     62.10 o 
  -2  -2   6    11176.38    14736.36    324.78 o 
  -1  -2   6    11958.24    18682.18    460.12 o 
   0  -2   6    16515.37    23282.17    648.87 o 
   1  -2   6        8.94       -4.48     13.09 o 
   2  -2   6     5706.47     8228.11    313.64 o 
   3  -2   6      136.88      231.13     33.74 o 
   4  -2   6     1049.94     1249.06     45.26 o 
   5  -2   6       31.32        4.49     15.31 o 
   6  -2   6      528.10      536.93     35.36 o 
   7  -2   6     1640.05     1601.05    100.66 o 
   8  -2   6       25.15        6.47     28.68 o 
   9  -2   6      301.72      305.00     34.49 o 
  10  -2   6      738.12      760.88     79.86 o 
 -10  -1   6      790.54     1019.18     69.09 o 
  -9  -1   6      265.51      357.66     41.90 o 
  -8  -1   6        0.11       -5.57     16.89 o 
  -7  -1   6     1990.04     2060.33     63.02 o 
  -6  -1   6      394.43      383.99     21.93 o 
  -5  -1   6      691.45      627.08     26.99 o 
  -4  -1   6       84.54       80.68     11.30 o 
  -3  -1   6     5852.85     6309.53    264.59 o 
  -2  -1   6     1862.48     2172.67     67.89 o 
  -1  -1   6       10.94       22.54      8.75 o 
   0  -1   6     3663.84     4883.05    171.28 o 
   1  -1   6     3101.80     4103.55    145.34 o 
   2  -1   6     2728.40     3596.94    106.38 o 
   3  -1   6     1285.27     1480.49     49.25 o 
   4  -1   6     3668.00     4442.17    131.75 o 
   5  -1   6     8148.15     7970.65    230.44 o 
   6  -1   6        6.12      -14.62     14.87 o 
   7  -1   6     3338.18     3047.82    119.39 o 
   8  -1   6        2.57        8.89     18.35 o 
   9  -1   6     1927.09     1702.62     82.66 o 
  10  -1   6        0.42       14.62     42.46 o 
 -10   0   6       69.12       55.49     47.10 o 
  -9   0   6       64.72       97.29     44.00 o 
  -8   0   6      152.54      152.52     31.83 o 
  -7   0   6      508.70      488.50     25.19 o 
  -6   0   6      330.51      350.32     22.20 o 
  -5   0   6     1154.25     1019.65     35.63 o 
  -4   0   6     1721.73     1605.66     54.33 o 
  -3   0   6       24.17       19.56      8.09 o 
  -2   0   6     3251.57     3160.91    107.95 o 
  -1   0   6     1335.95     1608.43     51.10 o 
   0   0   6     1494.15     2144.01     65.95 o 
   1   0   6      494.56      653.44     33.18 o 
   2   0   6    13636.08    17595.83    829.56 o 
   3   0   6      183.12      291.37     16.72 o 
   4   0   6      300.11      340.57     19.50 o 
   5   0   6      765.94      766.33     33.53 o 
   6   0   6       95.52      117.62     15.26 o 
   7   0   6     1341.46     1233.70     43.11 o 
   8   0   6      144.00      112.46     17.14 o 
   9   0   6      447.31      452.44     31.44 o 
  10   0   6     1082.72     1071.02     88.57 o 
  11   0   6        0.10       -1.97     43.30 o 
 -10   1   6      335.40      407.84     45.96 o 
  -9   1   6      149.40      129.65     33.10 o 
  -8   1   6      170.18      217.51     33.57 o 
  -7   1   6     2469.36     2507.15    109.89 o 
  -6   1   6       13.87       16.06     11.89 o 
  -5   1   6      233.74      275.35     16.71 o 
  -4   1   6      274.07      276.05     18.61 o 
  -3   1   6     1198.77     1165.46     35.86 o 
  -2   1   6      339.47      365.17     19.71 o 
  -1   1   6      635.77      834.61     26.06 o 
   0   1   6      502.69      509.08     17.94 o 
   1   1   6     1351.36     1671.55     65.51 o 
   2   1   6      486.99      566.62     37.54 o 
   3   1   6       64.34        8.20      6.87 o 
   4   1   6      198.97      194.83     12.49 o 
   5   1   6     1100.40     1089.54     46.16 o 
   6   1   6       22.07       -2.23     12.14 o 
   7   1   6     5761.33     5128.43    134.77 o 
   8   1   6        6.39      -19.83     13.22 o 
   9   1   6      224.78      150.59     30.65 o 
  10   1   6       23.05       -3.37     32.05 o 
  11   1   6      331.64      391.97     61.30 o 
 -10   2   6       40.33       43.87     59.47 o 
  -9   2   6        6.72      -18.81     27.36 o 
  -8   2   6        0.02      -17.53     25.47 o 
  -7   2   6       33.93        1.03     24.64 o 
  -6   2   6     1435.82     1376.79     43.75 o 
  -5   2   6      677.88      626.08     24.95 o 
  -4   2   6      240.22      241.38     20.27 o 
  -3   2   6     1248.29     1210.21     76.48 o 
  -2   2   6    11482.90    11458.17    400.13 o 
  -1   2   6      131.86      180.59     14.85 o 
   0   2   6       21.92       11.39      7.49 o 
   1   2   6     5112.84     6886.56    238.68 o 
   2   2   6      633.00      526.48     43.44 o 
   3   2   6      111.77      118.11      8.75 o 
   4   2   6      625.94      549.92     27.29 o 
   5   2   6     1101.63      880.19     30.54 o 
   6   2   6      146.61       65.36     18.47 o 
   7   2   6      261.08      259.65     16.77 o 
   8   2   6      800.44      754.98     29.14 o 
   9   2   6       18.37      -12.28     14.89 o 
  10   2   6      170.33      208.92     46.96 o 
  11   2   6       12.50       64.39     43.58 o 
 -10   3   6      113.67       91.78     35.67 o 
  -9   3   6      752.92      815.84     57.74 o 
  -8   3   6       10.56       31.01     27.75 o 
  -7   3   6     1730.87     1783.30     85.50 o 
  -6   3   6        4.97       25.59     30.65 o 
  -5   3   6      544.03      484.32     52.16 o 
  -4   3   6     1182.77     1127.66     49.60 o 
  -3   3   6      778.72      840.73     58.77 o 
  -2   3   6       44.76       45.06     14.48 o 
  -1   3   6     1537.43     1512.71     60.03 o 
   0   3   6      411.46      393.20     18.65 o 
   1   3   6       26.89       31.02     22.78 o 
   2   3   6      781.32      844.39     57.36 o 
   3   3   6    19173.13    18498.14    525.39 o 
   4   3   6      100.65      104.23     11.51 o 
   5   3   6     1356.70     1217.85     38.24 o 
   6   3   6       53.48       40.56     11.13 o 
   7   3   6      400.92      453.43     20.45 o 
   8   3   6      308.51      316.43     18.75 o 
   9   3   6      674.72      658.77     30.86 o 
  10   3   6      326.34      363.29     52.86 o 
 -10   4   6      230.24      249.67     76.62 o 
  -9   4   6      451.00      473.73     46.00 o 
  -8   4   6        0.45        3.52     25.87 o 
  -7   4   6      215.73      231.13     42.46 o 
  -6   4   6     7248.00     6725.30    357.66 o 
  -5   4   6      289.63      234.79     37.40 o 
  -4   4   6     5245.76     5114.41    271.34 o 
  -3   4   6      121.99      131.87     25.31 o 
  -2   4   6     6535.12     5981.30    309.02 o 
  -1   4   6      557.28      755.38     35.66 o 
   0   4   6     8316.68     8187.24    287.61 o 
   1   4   6     1334.65     1279.67     53.17 o 
   3   4   6      327.06      333.52     28.75 o 
   4   4   6      244.46      271.69     17.63 o 
   5   4   6      494.43      447.04     20.92 o 
   6   4   6      138.93      119.22     12.65 o 
   7   4   6      515.25      455.16     20.63 o 
   8   4   6      469.55      459.43     21.38 o 
   9   4   6      326.76      325.84     22.76 o 
  10   4   6      520.18      464.40     39.06 o 
 -10   5   6        0.29      -26.01     34.98 o 
  -9   5   6     1113.47     1430.41     82.02 o 
  -8   5   6      126.45      150.99     44.99 o 
  -7   5   6       14.28      -34.02     32.05 o 
  -6   5   6     1242.96     1314.24     95.88 o 
  -5   5   6     1446.54     1441.34     98.69 o 
  -4   5   6      611.54      639.41     57.36 o 
  -3   5   6      556.86      558.15     47.52 o 
  -2   5   6       83.86       73.39     20.25 o 
  -1   5   6     2144.56     2121.32     82.00 o 
   0   5   6       88.10       89.78     13.84 o 
   2   5   6     1150.30     1099.29     47.91 o 
   3   5   6     7358.12     6846.99    238.78 o 
   4   5   6       39.69       30.07     10.60 o 
   5   5   6      421.46      411.36     25.93 o 
   6   5   6        9.47       -3.47     12.06 o 
   7   5   6      415.27      438.84     20.10 o 
   8   5   6       77.17       78.35     21.72 o 
   9   5   6      901.74      904.71     37.33 o 
  10   5   6      188.61      164.77     40.21 o 
  -9   6   6        3.13      -34.02     39.93 o 
  -8   6   6      860.02      850.86     80.98 o 
  -7   6   6       49.93      126.81     39.65 o 
  -6   6   6     6003.28     6232.11    335.73 o 
  -5   6   6       64.64       46.39     31.77 o 
  -4   6   6     6774.10     6277.94    331.79 o 
  -3   6   6       25.11        9.28     21.65 o 
  -2   6   6       10.48      -22.78     18.28 o 
  -1   6   6      499.23      619.85     34.78 o 
   0   6   6     7328.88     6879.85    244.93 o 
   1   6   6     1183.62     1055.27     66.64 o 
   2   6   6      187.50      192.28     20.18 o 
   3   6   6     2271.62     2039.11     64.93 o 
   4   6   6       20.60       68.33     19.09 o 
   5   6   6      123.23      107.22     14.05 o 
   6   6   6     1674.67     1555.21     48.65 o 
   7   6   6     1541.00     1366.95     44.61 o 
   8   6   6     2972.69     2831.38     71.71 o 
   9   6   6       16.24       16.33     22.16 o 
  10   6   6     1241.63     1313.96     98.69 o 
  -9   7   6      657.39      952.92     90.26 o 
  -8   7   6      231.44      161.40     48.08 o 
  -7   7   6      186.42      222.98     44.99 o 
  -6   7   6     1026.43     1160.44     89.42 o 
  -5   7   6      614.48      684.96     65.52 o 
  -4   7   6      702.51      710.26     62.98 o 
  -3   7   6      385.54      337.04     23.04 o 
  -2   7   6      601.94      539.24     37.68 o 
  -1   7   6     1088.67      988.74     37.52 o 
   0   7   6      207.57      213.59     20.26 o 
   1   7   6    10976.36    10019.83    347.87 o 
   2   7   6      413.19      410.21     25.85 o 
   3   7   6        8.00       -6.86     11.59 o 
   4   7   6       81.11       91.65     14.85 o 
   5   7   6    10918.35    10180.41    255.09 o 
   6   7   6     1150.00     1036.61     36.82 o 
   7   7   6      186.41      155.69     20.99 o 
   8   7   6     2009.25     1978.09     72.28 o 
   9   7   6      276.70      288.77     46.39 o 
  10   7   6       36.40       29.52     37.12 o 
  -9   8   6        5.59      -61.58     41.05 o 
  -8   8   6     1728.92     1977.55    138.34 o 
  -7   8   6      185.88      162.24     46.11 o 
  -6   8   6      228.07      185.86     43.58 o 
  -5   8   6       26.21       30.65     31.21 o 
  -4   8   6     2703.64     2774.70    163.09 o 
  -3   8   6      779.13      772.97     65.80 o 
  -2   8   6     1186.80     1061.45     48.30 o 
  -1   8   6     4207.08     4110.45    123.67 o 
   0   8   6      938.75      817.77     34.38 o 
   1   8   6        4.22        0.54     13.98 o 
   2   8   6       83.70      115.16     18.08 o 
   3   8   6     1166.87     1094.09     49.66 o 
   4   8   6      125.71       72.95     32.04 o 
   5   8   6        6.91       -2.11     13.15 o 
   6   8   6     1099.19     1118.35     57.45 o 
   7   8   6       69.87       78.58     21.97 o 
   8   8   6       83.71      129.16     29.81 o 
   9   8   6      252.42      244.63     45.83 o 
  10   8   6      483.84      557.58     64.11 o 
  -8   9   6        4.44      -34.30     44.15 o 
  -7   9   6      361.71      303.11     55.11 o 
  -6   9   6      390.02      452.70     59.05 o 
  -5   9   6       58.62       14.34     34.02 o 
  -4   9   6        1.92       44.43     30.93 o 
  -3   9   6      781.07      773.25     69.17 o 
  -2   9   6      469.71      427.50     76.34 o 
  -1   9   6     2271.62     2433.74     79.56 o 
   0   9   6      554.95      567.96     28.91 o 
   1   9   6     3860.34     3713.83    137.08 o 
   2   9   6       43.29       18.56     16.10 o 
   3   9   6      912.68      797.97     41.55 o 
   4   9   6     1770.83     1786.73     73.54 o 
   5   9   6     1356.25     1238.89     84.07 o 
   6   9   6       27.46       18.56     27.27 o 
   7   9   6      317.58      301.96     37.26 o 
   8   9   6      811.07      888.80     57.78 o 
   9   9   6       18.62      -15.46     31.49 o 
  -7  10   6        0.48        7.59     43.58 o 
  -6  10   6      388.13      504.72     64.95 o 
  -5  10   6      515.43      563.49     62.98 o 
  -4  10   6      747.30      784.78     73.95 o 
  -3  10   6      440.25      489.54     54.55 o 
  -2  10   6     1459.73     1483.51    102.07 o 
  -1  10   6     3024.24     2953.84     93.91 o 
   0  10   6        6.22       -8.20     13.28 o 
   1  10   6      181.13      144.43     21.10 o 
   2  10   6       38.78       27.10     17.09 o 
   3  10   6       30.94       59.40     17.39 o 
   4  10   6       31.06        9.28     25.03 o 
   5  10   6      538.36      497.13     50.89 o 
   6  10   6     1355.64     1335.61     93.35 o 
   7  10   6       21.63       30.09     31.77 o 
   8  10   6      495.88      644.75     64.67 o 
   9  10   6      575.15      517.37     62.70 o 
  -7  11   6        8.25      -31.77     44.99 o 
  -6  11   6      262.73      292.43     58.77 o 
  -5  11   6        5.47      -54.83     36.55 o 
  -4  11   6       93.51       77.89     39.65 o 
  -3  11   6     2395.28     2408.60    150.71 o 
  -2  11   6        0.08        0.84     31.49 o 
  -1  11   6      249.30      241.97     29.55 o 
   0  11   6      843.24      848.82     39.07 o 
   1  11   6      731.96      682.20     52.16 o 
   2  11   6        0.86       -3.23     15.69 o 
   3  11   6      406.01      477.73     47.80 o 
   4  11   6     1132.28     1166.62     82.95 o 
   5  11   6       43.49       28.12     29.81 o 
   6  11   6      568.55      569.67     58.77 o 
   7  11   6      213.44      222.70     43.02 o 
   8  11   6       51.35       38.24     35.71 o 
  -6  12   6     1195.44     1434.87    115.57 o 
  -5  12   6      370.83      384.38     61.58 o 
  -4  12   6        0.00      -40.49     34.87 o 
  -3  12   6      377.26      416.43     57.64 o 
  -2  12   6      689.32      724.04     71.70 o 
  -1  12   6      298.78      302.87     42.32 o 
   0  12   6        0.11       -6.17     18.36 o 
   1  12   6      168.77      163.26     23.80 o 
   2  12   6      249.57      231.97     35.71 o 
   3  12   6      319.80      226.35     38.52 o 
   4  12   6     1038.20      984.14     76.20 o 
   5  12   6       66.43       86.89     33.46 o 
   6  12   6      199.71      166.46     41.33 o 
   7  12   6      119.36      119.22     40.49 o 
   8  12   6      328.91      290.18     51.74 o 
  -5  13   6        2.97      -30.93     44.99 o 
  -4  13   6        5.13      -61.58     41.05 o 
  -3  13   6       31.35       39.65     41.90 o 
  -2  13   6      104.00       94.20     43.02 o 
  -1  13   6     1072.73     1266.28     68.28 o 
   0  13   6      271.61      292.43     45.27 o 
   1  13   6        0.05      -10.68     23.90 o 
   2  13   6     1257.10     1175.34     83.79 o 
   3  13   6      816.12      892.47     72.83 o 
   4  13   6       46.74       62.70     32.62 o 
   5  13   6        0.06      -43.44     28.96 o 
   6  13   6      754.33      980.76     83.23 o 
   7  13   6       41.57       34.59     37.12 o 
  -3  14   6     1049.84     1202.61    106.01 o 
  -2  14   6        2.47      -36.40     28.70 o 
   2  14   6      157.52      160.55     37.12 o 
   3  14   6       19.22       -0.56     30.93 o 
   4  14   6      588.98      638.28     64.67 o 
   5  14   6      191.53      230.85     47.24 o 
   6  14   6       21.80       32.34     38.24 o 
  -2  15   6      292.42      335.73     64.67 o 
   2  15   6     2055.57     1994.98    127.09 o 
   3  15   6        1.91       -2.53     33.46 o 
   4  15   6      203.39      216.51     48.08 o 
  -4 -12   7       17.27       -1.34     25.38 o 
  -3 -12   7      122.74      114.46     30.32 o 
  -2 -12   7       35.60       -9.83     27.42 o 
  -1 -12   7      566.61      558.13     45.23 o 
   0 -12   7      359.90      371.23     60.45 o 
  -6 -11   7        3.93      -36.97     24.64 o 
  -5 -11   7       45.80        6.35     41.76 o 
  -4 -11   7     1132.91     1166.76     65.39 o 
  -3 -11   7      640.94      631.93     46.60 o 
  -2 -11   7     1541.69     1404.80     70.85 o 
  -1 -11   7        2.66      -32.05     21.37 o 
   0 -11   7     2868.61     2447.86    236.33 o 
   1 -11   7      157.95      125.46     48.64 o 
  -7 -10   7        0.96        5.83     22.18 o 
  -6 -10   7      354.31      311.04     37.75 o 
  -5 -10   7     2807.36     2659.79    114.02 o 
  -4 -10   7      231.80      254.64     54.27 o 
  -3 -10   7      184.90      229.51     44.71 o 
  -2 -10   7      526.38      468.53     38.47 o 
  -1 -10   7      409.57      266.83     65.23 o 
   0 -10   7     1244.44     1070.72    110.93 o 
   1 -10   7       24.42      -15.77     41.33 o 
   2 -10   7      409.38      379.99     57.78 o 
   4 -10   7       11.17       -2.42     50.05 o 
   5 -10   7      925.26      908.78     84.92 o 
   6 -10   7       86.21       43.30     45.83 o 
  -7  -9   7      167.46      163.12     26.74 o 
  -6  -9   7       84.05      101.49     22.74 o 
  -5  -9   7       29.53      -27.35     21.86 o 
  -4  -9   7     1263.30     1049.15     58.05 o 
  -3  -9   7        8.22      -14.53     23.62 o 
  -2  -9   7       34.93        8.04     21.05 o 
  -1  -9   7      594.57      466.63     55.96 o 
   0  -9   7     5890.47     5295.38    407.57 o 
   1  -9   7        4.59      -17.02     22.92 o 
   2  -9   7     1112.42     1010.64     44.26 o 
   3  -9   7      825.67      995.66     77.89 o 
   4  -9   7     1066.03      851.76     55.73 o 
   5  -9   7      436.00      459.17     59.61 o 
   6  -9   7      278.15      217.07     52.30 o 
  -8  -8   7       55.87       19.55     23.25 o 
  -7  -8   7      171.82      175.62     25.42 o 
  -6  -8   7       93.50       52.90     34.12 o 
  -5  -8   7     1292.69     1154.87     51.16 o 
  -4  -8   7       15.51       15.11     20.74 o 
  -3  -8   7      812.57      779.53     47.31 o 
  -2  -8   7     1253.33     1218.09     60.63 o 
  -1  -8   7       25.15       -0.41     19.09 o 
   0  -8   7       56.55       35.44     24.46 o 
   1  -8   7       40.95       -7.35     16.05 o 
   2  -8   7        4.09       15.37     16.77 o 
   3  -8   7        4.91        8.94     28.29 o 
   4  -8   7        4.23      -37.49     25.00 o 
   5  -8   7     3868.93     3850.50    219.88 o 
   6  -8   7       23.22       -2.53     38.24 o 
  -9  -7   7        9.08       18.88     20.29 o 
  -8  -7   7        9.49       14.19     20.88 o 
  -7  -7   7       18.06       20.95     19.74 o 
  -6  -7   7        4.81       -2.57     17.77 o 
  -5  -7   7      177.62      192.69     24.57 o 
  -4  -7   7     1607.82     1497.24     58.58 o 
  -3  -7   7        2.21      -20.63     18.56 o 
  -2  -7   7     1482.67     1400.67     65.61 o 
  -1  -7   7      417.17      495.94     35.99 o 
   0  -7   7      961.91     1190.64     46.24 o 
   1  -7   7        2.41       -2.61     15.49 o 
   2  -7   7     2119.04     2237.05     91.20 o 
   3  -7   7     1795.67     2414.20    164.35 o 
   4  -7   7       78.70       66.87     20.00 o 
   5  -7   7     1042.95      993.41     82.67 o 
   6  -7   7        3.97      -36.83     33.46 o 
   7  -7   7       25.58       10.97     38.80 o 
  -9  -6   7      517.35      636.94     36.95 o 
  -8  -6   7        0.97      -14.82     16.58 o 
  -7  -6   7      442.22      424.77     31.13 o 
  -6  -6   7      669.63      652.07     36.21 o 
  -5  -6   7       97.66       91.62     19.03 o 
  -4  -6   7      736.65      694.15     36.15 o 
  -3  -6   7      516.94      456.53     36.41 o 
  -2  -6   7      517.43      593.58     93.63 o 
  -1  -6   7       15.88        8.80     11.16 o 
   0  -6   7      110.74      108.49     13.65 o 
   1  -6   7     1111.57     1217.17     39.36 o 
   2  -6   7       68.38       70.64     16.58 o 
   3  -6   7      764.02     1074.76     44.89 o 
   4  -6   7     1107.25     1137.33     58.65 o 
   5  -6   7        7.68      -25.31     28.68 o 
   6  -6   7     1341.39     1172.25     87.73 o 
   7  -6   7     1914.54     1685.40    113.88 o 
   8  -6   7     1148.01     1088.45     89.98 o 
  -9  -5   7       67.81       47.50     21.50 o 
  -8  -5   7     1122.91     1164.73     47.10 o 
  -7  -5   7      767.46      790.42     52.68 o 
  -6  -5   7     2018.53     1903.56     69.19 o 
  -5  -5   7        6.15       15.46     16.27 o 
  -4  -5   7     1619.31     1460.26     55.27 o 
  -3  -5   7       58.20       34.98     14.62 o 
  -2  -5   7     2444.25     2544.79     84.87 o 
  -1  -5   7     1529.68     1897.19     53.59 o 
   0  -5   7      150.70      195.71     15.25 o 
   1  -5   7     1727.42     2054.33     58.06 o 
   2  -5   7      554.60      731.51     40.78 o 
   3  -5   7     2073.45     2412.49     78.04 o 
   4  -5   7        0.90       -9.77     16.61 o 
   5  -5   7      719.54      792.46     50.75 o 
   6  -5   7      222.56      115.00     34.02 o 
   7  -5   7       48.11       14.90     32.90 o 
   8  -5   7      297.11      327.58     49.77 o 
   9  -5   7        2.84       -4.50     58.77 o 
 -10  -4   7      431.56      611.56     58.37 o 
  -9  -4   7        0.25        4.94     19.15 o 
  -8  -4   7     1220.99     1334.29     50.20 o 
  -7  -4   7     2551.26     2411.07     84.22 o 
  -6  -4   7      404.08      425.40     35.73 o 
  -5  -4   7       28.34        0.55     15.54 o 
  -4  -4   7     1449.12     1415.27     64.42 o 
  -3  -4   7       85.15       82.39     12.40 o 
  -2  -4   7       49.00       48.67     10.03 o 
  -1  -4   7        5.39       -1.15     10.24 o 
   0  -4   7     2275.94     3368.86     87.90 o 
   1  -4   7     1058.00     1463.32     50.39 o 
   2  -4   7       75.32      177.14     32.62 o 
   3  -4   7     1393.15     1754.43     70.22 o 
   4  -4   7      391.99      404.60     25.51 o 
   5  -4   7      260.92      332.01     52.86 o 
   6  -4   7      387.51      402.17     34.78 o 
   7  -4   7     1227.33     1128.38     83.79 o 
   8  -4   7      882.28      790.30     64.39 o 
   9  -4   7      120.97       83.51     55.11 o 
 -10  -3   7        0.54       -8.91     34.69 o 
  -9  -3   7      118.03      129.21     25.16 o 
  -8  -3   7     3956.53     4522.73    126.16 o 
  -7  -3   7      225.27      245.46     21.74 o 
  -6  -3   7     3372.37     3323.45    107.64 o 
  -5  -3   7      284.72      284.59     20.14 o 
  -4  -3   7      386.55      326.42     24.53 o 
  -3  -3   7     1898.19     1960.69     55.87 o 
  -2  -3   7     2886.94     3088.38     73.11 o 
  -1  -3   7     1039.48     1351.62     36.49 o 
   0  -3   7     2227.84     2846.11     88.67 o 
   1  -3   7    12803.52    16460.88    561.57 o 
   2  -3   7     1448.08     1778.63     58.48 o 
   3  -3   7      458.11      558.75     28.28 o 
   4  -3   7        1.79       10.30     14.55 o 
   5  -3   7     2204.42     2450.79     79.64 o 
   6  -3   7      253.41      200.19     22.33 o 
   7  -3   7       10.34        9.98     33.18 o 
   8  -3   7      354.88      295.61     34.92 o 
   9  -3   7      109.14       44.15     51.18 o 
  10  -3   7      553.05      433.02     75.08 o 
 -10  -2   7       15.15       36.75     35.09 o 
  -9  -2   7      761.60      881.77     78.45 o 
  -8  -2   7     3404.08     3900.62    110.26 o 
  -7  -2   7        4.95       20.84     15.35 o 
  -6  -2   7       88.28       80.58     13.40 o 
  -5  -2   7      177.61      188.00     15.55 o 
  -4  -2   7     2344.21     2084.54     85.07 o 
  -3  -2   7      174.44      186.40     17.82 o 
  -2  -2   7      762.20      856.64     31.14 o 
  -1  -2   7     6606.03     9441.33    235.37 o 
   0  -2   7       71.57       74.56     13.40 o 
   1  -2   7       82.72      122.10     17.49 o 
   2  -2   7     2071.62     2657.80     99.91 o 
   3  -2   7     3797.65     4402.08    130.77 o 
   4  -2   7      102.80       86.98     15.40 o 
   6  -2   7     7142.95     6652.72    196.22 o 
   7  -2   7      449.07      424.25     34.52 o 
   8  -2   7      135.39      108.92     26.93 o 
   9  -2   7      125.88      131.03     50.89 o 
  10  -2   7      855.03      772.41     83.79 o 
 -10  -1   7      178.88      298.81     44.47 o 
  -9  -1   7        1.31      -24.35     29.70 o 
  -8  -1   7        0.51      -17.37     28.47 o 
  -7  -1   7       60.73       44.44     15.23 o 
  -6  -1   7     1536.57     1438.96     41.72 o 
  -5  -1   7      813.87      810.77     27.59 o 
  -4  -1   7     1181.09     1042.77     31.20 o 
  -3  -1   7    14422.49    17140.35    650.74 o 
  -2  -1   7     1384.18     1508.67     50.31 o 
  -1  -1   7     2491.24     3428.02     89.36 o 
   0  -1   7       24.37       18.20     14.57 o 
   1  -1   7     9629.22    12007.45    411.36 o 
   3  -1   7     2057.37     2517.55     77.74 o 
   4  -1   7      435.10      451.02     24.29 o 
   5  -1   7     1033.60     1056.90     44.68 o 
   6  -1   7       26.24       10.02     16.43 o 
   7  -1   7       32.66       50.43     17.50 o 
   8  -1   7      572.94      536.48     35.98 o 
   9  -1   7       40.64        2.81     42.46 o 
  10  -1   7       23.03       44.71     47.80 o 
 -10   0   7       56.20       89.58     36.31 o 
  -9   0   7      964.51     1116.35     68.89 o 
  -8   0   7     1072.39     1043.63     64.60 o 
  -7   0   7       66.66       62.96     15.40 o 
  -6   0   7      830.82      831.00     33.22 o 
  -5   0   7       17.12       18.24     10.30 o 
  -4   0   7        5.85       16.97      9.76 o 
  -3   0   7     2893.15     3179.74     76.27 o 
  -2   0   7      570.87      667.22     28.25 o 
  -1   0   7     3314.41     3902.52    115.49 o 
   0   0   7       14.71        5.12      9.66 o 
   1   0   7     5937.38     7997.04    277.15 o 
   2   0   7     7643.90     9690.50    351.20 o 
   3   0   7     2073.58     2759.85     83.85 o 
   4   0   7      613.60      675.82     29.73 o 
   6   0   7     9411.01     8728.04    289.25 o 
   7   0   7       54.74       53.56     15.69 o 
   8   0   7      456.35      516.92     38.31 o 
   9   0   7       87.72       74.51     43.86 o 
  10   0   7      339.06      226.07     53.42 o 
 -10   1   7      141.00      258.25     41.44 o 
  -9   1   7       10.31       24.48     30.24 o 
  -8   1   7      119.91      103.01     31.07 o 
  -7   1   7      612.41      675.55     58.63 o 
  -6   1   7      833.70      775.07     30.99 o 
  -5   1   7      907.87      921.85     37.12 o 
  -4   1   7     2294.80     2113.07     53.45 o 
  -3   1   7     9098.24     9147.59    268.15 o 
  -2   1   7      148.06      162.53     13.79 o 
  -1   1   7    10205.14    12839.90    318.69 o 
   0   1   7      450.15      562.69     19.90 o 
   1   1   7     1616.77     1965.64    127.38 o 
   2   1   7      189.29      237.39     37.40 o 
   3   1   7      117.64       69.88     10.04 o 
   4   1   7      638.12      507.32     26.66 o 
   5   1   7      108.67      113.84     16.54 o 
   6   1   7      970.65      821.68     31.81 o 
   7   1   7      690.16      630.65     27.86 o 
   8   1   7       14.71       -5.22     14.73 o 
   9   1   7      117.15      158.31     44.99 o 
  10   1   7       92.50      109.94     39.08 o 
 -10   2   7     1537.61     1872.16     97.16 o 
  -9   2   7      132.36      158.93     35.06 o 
  -8   2   7      377.94      372.31     39.96 o 
  -7   2   7      222.98      280.85     84.50 o 
  -6   2   7     2116.96     2036.87     71.29 o 
  -5   2   7     1053.56     1008.54     48.69 o 
  -4   2   7       15.01      -16.07     11.84 o 
  -3   2   7      275.62      246.35     22.79 o 
  -2   2   7      114.09      107.60     20.46 o 
  -1   2   7      791.31      826.11     30.44 o 
   0   2   7      369.30      405.13     43.55 o 
   1   2   7     3064.03     4310.15    225.79 o 
   2   2   7      215.00      162.03     20.14 o 
   3   2   7        0.28      -20.95     13.97 o 
   4   2   7     8693.22     8831.56    270.36 o 
   5   2   7       20.95       56.52     21.37 o 
   6   2   7      749.36      671.47     29.87 o 
   7   2   7       69.80       73.13     14.62 o 
   8   2   7     2031.92     1841.89     80.03 o 
   9   2   7      359.56      372.96     35.37 o 
  10   2   7       75.92       97.01     43.30 o 
  11   2   7      176.23      230.29     53.99 o 
 -10   3   7       53.64       28.26     32.50 o 
  -9   3   7       12.34      -41.64     27.76 o 
  -8   3   7      687.26      756.49     52.86 o 
  -7   3   7      840.66      880.09     56.09 o 
  -6   3   7       44.16       26.74     27.98 o 
  -5   3   7     2316.08     2014.39     81.39 o 
  -4   3   7      904.28      867.73     65.23 o 
  -3   3   7      718.12      676.16     48.22 o 
  -2   3   7      108.01       99.93     15.40 o 
  -1   3   7     5523.90     5368.10    190.89 o 
   0   3   7       12.80        9.78     10.09 o 
   1   3   7      364.18      482.77     43.30 o 
   3   3   7     1846.57     1596.07     89.32 o 
   4   3   7      121.15      101.73     10.18 o 
   5   3   7       42.79       24.70     12.07 o 
   6   3   7     2380.87     2240.07    134.86 o 
   7   3   7       73.45       61.36     12.98 o 
   8   3   7       32.27       27.53     18.30 o 
   9   3   7     1144.92     1132.70     59.55 o 
  10   3   7        2.33       -4.50     38.24 o 
  11   3   7      517.54      552.52     65.80 o 
 -10   4   7      543.03      673.81     57.37 o 
  -9   4   7        0.35      -35.49     56.38 o 
  -8   4   7        5.53       -4.50     25.28 o 
  -7   4   7      192.58      232.26     43.30 o 
  -6   4   7     2135.55     2043.35    127.09 o 
  -5   4   7      518.04      494.60     49.49 o 
  -4   4   7      491.20      516.25     49.21 o 
  -3   4   7      775.75      719.26     55.39 o 
  -2   4   7       20.16        2.39     17.15 o 
  -1   4   7        2.43        3.30     11.08 o 
   0   4   7     3367.01     3201.02    117.30 o 
   1   4   7      764.35      749.11     37.92 o 
   2   4   7      107.43      172.47     20.72 o 
   3   4   7      117.51       60.72     46.68 o 
   4   4   7    16145.86    15425.24    440.33 o 
   5   4   7        1.18       11.47     10.34 o 
   6   4   7      286.21      282.12     16.25 o 
   7   4   7       11.47       15.92     11.54 o 
   8   4   7      194.10      223.98     32.25 o 
   9   4   7        1.49       -3.48     17.92 o 
  10   4   7       46.01       76.93     27.45 o 
  -9   5   7       32.52       93.70     35.59 o 
  -8   5   7      606.54      749.07     74.51 o 
  -7   5   7      143.12       94.20     39.93 o 
  -6   5   7      401.68      475.48     54.27 o 
  -5   5   7     5468.73     5576.67    300.86 o 
  -4   5   7       25.50        8.72     25.87 o 
  -3   5   7      468.83      394.50     38.80 o 
  -2   5   7        1.35       10.33     13.92 o 
  -1   5   7     4318.04     3926.39    143.89 o 
   0   5   7        6.82       -7.82     11.23 o 
   1   5   7     4442.63     4313.29    154.28 o 
   3   5   7        5.40      -15.74     16.45 o 
   4   5   7       65.89       53.91     16.15 o 
   5   5   7      118.32       94.21     16.60 o 
   6   5   7    10967.22     9802.84    221.17 o 
   7   5   7       57.44       59.57     12.78 o 
   8   5   7        1.29      -11.10     16.48 o 
   9   5   7     1731.08     1705.41     63.28 o 
  10   5   7       62.79       50.61     37.40 o 
  -9   6   7       88.48       76.76     48.08 o 
  -8   6   7     1554.51     1809.97    127.09 o 
  -7   6   7       10.90        0.00     36.27 o 
  -6   6   7        3.16       43.58     32.62 o 
  -5   6   7     1907.97     1702.84    109.66 o 
  -4   6   7       62.56       18.56     26.15 o 
  -3   6   7     1214.17     1156.50     77.89 o 
  -2   6   7      197.89      232.36     22.74 o 
  -1   6   7      977.97     1113.49     85.62 o 
   0   6   7     6129.54     5739.81    206.25 o 
   1   6   7       47.29       39.08     22.21 o 
   2   6   7     4428.37     4675.05    166.71 o 
   3   6   7     1048.69      991.79     47.99 o 
   4   6   7      797.16      790.91     34.86 o 
   5   6   7        0.90      -12.00     12.87 o 
   6   6   7     2456.69     2383.08     68.14 o 
   7   6   7     3981.62     3924.70     94.54 o 
   8   6   7      216.62      224.32     30.47 o 
   9   6   7      156.43      178.27     41.05 o 
  10   6   7       63.23       61.58     38.24 o 
  -9   7   7      449.94      510.63     68.89 o 
  -8   7   7       10.20       16.03     37.40 o 
  -7   7   7      480.69      667.81     67.48 o 
  -6   7   7        5.82      -16.31     29.81 o 
  -5   7   7     3325.79     3423.95    195.70 o 
  -4   7   7      265.90      250.81     39.37 o 
  -3   7   7     3393.90     3241.18    181.36 o 
  -2   7   7      491.61      493.62     32.78 o 
  -1   7   7      412.07      526.40     33.40 o 
   0   7   7     1352.69     1368.55     59.95 o 
   1   7   7     1641.62     1716.05     99.82 o 
   2   7   7     1019.01      947.30     45.43 o 
   3   7   7       87.12       86.41     15.28 o 
   4   7   7     2327.03     2232.18     71.84 o 
   5   7   7     4525.33     4209.84    126.66 o 
   6   7   7      349.66      313.97     20.12 o 
   7   7   7      963.69      868.13     35.38 o 
   8   7   7      353.49      352.60     48.36 o 
   9   7   7     2229.16     2408.32    148.18 o 
  10   7   7       32.50       83.51     41.05 o 
  -8   8   7      282.45      299.18     58.77 o 
  -7   8   7       15.47      -55.25     36.83 o 
  -6   8   7        1.26       12.09     33.46 o 
  -5   8   7       35.79       35.15     33.74 o 
  -4   8   7        2.13       -9.56     27.56 o 
  -3   8   7      361.28      310.71     42.74 o 
  -2   8   7     1392.30     1305.04     71.98 o 
   0   8   7     2321.18     2162.72     73.73 o 
   1   8   7      116.72      102.69     18.23 o 
   2   8   7     7336.29     6959.91    350.91 o 
   3   8   7      543.85      531.68     32.96 o 
   4   8   7       76.80       87.81     16.46 o 
   5   8   7     1049.15     1007.35     49.74 o 
   6   8   7     2114.83     2098.34     69.86 o 
   7   8   7     1400.88     1349.67     93.63 o 
   8   8   7        0.08      -26.15     29.52 o 
   9   8   7      157.05      143.68     42.18 o 
  10   8   7       75.11       64.11     41.61 o 
  -8   9   7       72.43      139.75     51.74 o 
  -7   9   7     4063.80     4406.12    255.59 o 
  -6   9   7      123.66      234.51     48.64 o 
  -5   9   7       89.24       41.05     35.71 o 
  -4   9   7      263.24      215.10     42.18 o 
  -3   9   7     3844.25     3713.85    209.20 o 
  -2   9   7      206.79      185.21     48.93 o 
  -1   9   7      978.26     1129.42     43.76 o 
   0   9   7     1790.76     1670.10     58.60 o 
   1   9   7       92.86       84.60     18.85 o 
   2   9   7       55.03       60.45     24.74 o 
   3   9   7       22.82       37.79     17.28 o 
   4   9   7      114.85      120.61     26.29 o 
   5   9   7      580.55      563.80     29.57 o 
   6   9   7       30.66       19.40     28.12 o 
   7   9   7     3155.14     3044.63    175.18 o 
   8   9   7      498.61      531.71     59.61 o 
   9   9   7       13.56       -2.81     34.30 o 
  -7  10   7      233.02      207.51     55.96 o 
  -6  10   7       85.88       45.27     42.74 o 
  -5  10   7      219.54      267.40     50.05 o 
  -4  10   7        3.12      -16.03     32.90 o 
  -3  10   7      200.07      185.30     41.33 o 
  -2  10   7     1585.52     1667.69    110.50 o 
  -1  10   7       27.62       13.81     15.63 o 
   0  10   7      134.92      111.65     17.59 o 
   1  10   7      956.35      955.42     48.67 o 
   2  10   7     3564.01     3401.36    131.31 o 
   3  10   7      312.54      278.71     25.52 o 
   4  10   7      543.20      530.03     51.46 o 
   5  10   7     3645.38     3377.27    188.11 o 
   6  10   7      397.17      366.10     47.24 o 
   7  10   7        5.11       10.40     30.09 o 
   8  10   7       25.88       25.87     35.71 o 
   9  10   7     1486.52     1773.97    122.88 o 
  -7  11   7     1411.89     1856.08    137.50 o 
  -6  11   7       28.14      -18.84     43.02 o 
  -5  11   7      282.12      291.02     53.71 o 
  -4  11   7      248.03      313.52     50.89 o 
  -3  11   7      369.00      328.98     49.49 o 
  -2  11   7      403.91      439.00     37.56 o 
  -1  11   7      114.11      140.09     26.34 o 
   0  11   7      390.16      417.18     26.53 o 
   1  11   7        9.57       -8.58     19.26 o 
   2  11   7       59.09      109.25     37.40 o 
   3  11   7      344.71      448.48     46.68 o 
   4  11   7       11.06      -10.12     25.87 o 
   5  11   7        0.29      -14.62     26.99 o 
   6  11   7      165.10      174.89     39.65 o 
   7  11   7     1455.63     1545.37    107.69 o 
   8  11   7      107.90      100.66     40.49 o 
  -6  12   7        0.94      -67.91     45.27 o 
  -5  12   7       97.39      103.76     47.52 o 
  -4  12   7        1.06      -52.72     35.15 o 
  -3  12   7       31.84       46.11     38.52 o 
  -2  12   7     1948.57     2017.75     91.47 o 
  -1  12   7       24.85        6.33     24.26 o 
   0  12   7      307.55      356.64     68.75 o 
   1  12   7     1013.60     1126.08     56.03 o 
   2  12   7     1275.44     1305.81     88.29 o 
   3  12   7      225.45      133.84     34.30 o 
   5  12   7     1221.51     1257.73     92.23 o 
   6  12   7        3.11       24.46     34.02 o 
   7  12   7       16.11       34.02     36.27 o 
  -5  13   7      850.26     1032.22     98.98 o 
  -4  13   7      504.87      485.88     66.92 o 
  -3  13   7        1.63      -44.15     37.96 o 
  -2  13   7      101.11       95.63     40.77 o 
  -1  13   7      225.04      267.89     34.40 o 
   0  13   7      722.02      800.81     69.17 o 
   1  13   7      484.95      515.69     50.33 o 
   2  13   7        4.03       10.68     27.27 o 
   3  13   7      355.71      327.58     45.55 o 
   4  13   7       65.34       88.01     34.87 o 
   5  13   7      124.78      190.36     42.46 o 
   6  13   7      607.42      702.95     69.45 o 
   7  13   7      142.96      139.47     45.55 o 
  -3  14   7      130.20      143.55     36.88 o 
  -2  14   7      564.67      637.50     93.07 o 
  -1  14   7       54.35       79.74     30.51 o 
   2  14   7        3.37       -6.19     27.27 o 
   3  14   7     2218.78     1862.27    120.06 o 
   4  14   7      153.66      137.22     40.77 o 
   5  14   7      232.30      156.90     43.30 o 
   2  15   7        2.49       10.12     32.34 o 
   3  15   7      185.08      194.86     43.86 o 
  -3 -12   8        0.19        4.81     25.39 o 
  -2 -12   8      120.87      108.75     31.91 o 
  -1 -12   8     2203.83     2013.73    147.48 o 
   0 -12   8        5.08        5.10     25.82 o 
  -5 -11   8        4.74       10.54     27.40 o 
  -4 -11   8      875.00      827.41     55.57 o 
  -3 -11   8      827.39      871.48     56.43 o 
  -2 -11   8       99.69       60.14     27.62 o 
  -1 -11   8       33.71       20.25     24.86 o 
   0 -11   8       22.13       -3.64     23.20 o 
   1 -11   8      238.64      159.95     31.31 o 
  -6 -10   8       93.08       47.48     39.08 o 
  -5 -10   8     1635.49     1634.26     81.11 o 
  -4 -10   8      108.90       87.87     27.80 o 
  -3 -10   8      599.60      625.36     53.71 o 
  -2 -10   8       29.01       -4.42     23.90 o 
  -1 -10   8     2605.04     2565.90    109.14 o 
   0 -10   8        1.16      -26.93     22.00 o 
   1 -10   8     2505.36     2281.64    176.02 o 
   2 -10   8      581.27      458.80     39.75 o 
   4 -10   8       96.69       53.14     48.08 o 
   5 -10   8      588.36      525.36     49.56 o 
  -7  -9   8       52.08       54.50     24.60 o 
  -6  -9   8      113.34      133.11     25.57 o 
  -5  -9   8      197.83      173.04     30.62 o 
  -4  -9   8     3152.04     2843.94    118.50 o 
  -3  -9   8      407.89      377.22     35.77 o 
  -2  -9   8       16.78       23.09     21.67 o 
  -1  -9   8     2583.80     2074.04    106.01 o 
   0  -9   8      299.63      297.18     33.37 o 
   1  -9   8      568.05      467.18     45.97 o 
   2  -9   8      219.25      154.37     55.39 o 
   3  -9   8       20.93        1.69     37.68 o 
   4  -9   8     1957.05     1805.47    118.10 o 
   5  -9   8       27.92       51.35     32.36 o 
   6  -9   8      654.10      514.97     50.74 o 
  -8  -8   8      126.96      137.24     34.93 o 
  -7  -8   8        0.56       12.74     21.15 o 
  -6  -8   8       53.80       31.28     20.90 o 
  -5  -8   8      445.29      480.23     33.14 o 
  -4  -8   8        7.52       24.39     21.97 o 
  -3  -8   8     3229.75     2764.74    114.03 o 
  -2  -8   8      936.42      851.61     51.09 o 
  -1  -8   8      390.57      399.04     48.36 o 
   0  -8   8      174.49      175.06     26.98 o 
   1  -8   8     1113.21     1482.63     70.54 o 
   2  -8   8       90.75      132.37     25.34 o 
   3  -8   8        7.65       36.27     38.24 o 
   4  -8   8     1332.56     1179.05     64.29 o 
   6  -8   8      127.08      103.78     69.03 o 
   7  -8   8       82.00      129.91     70.58 o 
  -8  -7   8     1357.52     1375.78     61.37 o 
  -7  -7   8       82.53       79.23     22.82 o 
  -6  -7   8      111.67       60.35     39.72 o 
  -5  -7   8      911.23      848.39     52.24 o 
  -4  -7   8     1002.60     1035.94     46.64 o 
  -3  -7   8       70.60       47.20     21.34 o 
  -2  -7   8        0.24      -25.44     18.57 o 
  -1  -7   8      131.41       53.78     21.86 o 
   0  -7   8      252.71      237.60     21.06 o 
   1  -7   8        4.87      -11.49     16.96 o 
   2  -7   8     1209.84     1420.54     64.90 o 
   3  -7   8      139.92      102.46     43.16 o 
   4  -7   8      591.61      621.40     39.10 o 
   5  -7   8      534.06      524.40     64.39 o 
   6  -7   8     1863.53     1620.03     81.08 o 
   7  -7   8      754.88      618.60     86.32 o 
   8  -7   8       74.90      -40.77     69.73 o 
  -9  -6   8       17.64        5.23     23.62 o 
  -8  -6   8       54.62       37.94     21.09 o 
  -7  -6   8       46.19       43.11     20.11 o 
  -6  -6   8       34.07      -16.83     18.55 o 
  -5  -6   8      120.25      127.14     21.11 o 
  -4  -6   8        0.18       -5.91     19.29 o 
  -3  -6   8     4392.38     4048.90    220.79 o 
  -2  -6   8      127.13      147.08     24.95 o 
  -1  -6   8      321.53      394.15     20.45 o 
   0  -6   8     2685.13     2996.01     81.15 o 
   1  -6   8     2900.11     3374.64     90.34 o 
   2  -6   8       21.46       11.20     18.10 o 
   3  -6   8      513.12      474.98     25.09 o 
   4  -6   8     7952.23     7814.54    283.86 o 
   6  -6   8      314.21      239.22     34.29 o 
   7  -6   8      136.59       66.36     55.39 o 
   8  -6   8        4.49       46.68     63.27 o 
  -9  -5   8       40.13        1.16     26.91 o 
  -8  -5   8     2336.07     2490.16     79.08 o 
  -7  -5   8     1547.57     1444.25     59.23 o 
  -6  -5   8     3018.11     2923.79     98.73 o 
  -5  -5   8     1534.98     1308.85     52.87 o 
  -4  -5   8      125.72       47.65     26.35 o 
  -3  -5   8      120.93      136.90     19.57 o 
  -2  -5   8      119.42      146.38     14.49 o 
  -1  -5   8      291.26      373.10     37.37 o 
   0  -5   8        1.10       -8.36     11.75 o 
   1  -5   8       36.05       55.84     13.99 o 
   2  -5   8     7633.81     8943.31    311.65 o 
   3  -5   8      173.82      167.02     29.03 o 
   4  -5   8     1354.72     1392.39     53.13 o 
   5  -5   8      953.67      971.96     72.12 o 
   6  -5   8       47.98       16.36     25.22 o 
   7  -5   8      298.03      190.08     58.20 o 
   8  -5   8      247.32      264.59     64.67 o 
   9  -5   8     1375.20     1015.91    107.69 o 
  -9  -4   8     1069.21     1183.36     58.36 o 
  -8  -4   8       15.28       -9.32     20.47 o 
  -7  -4   8      373.20      348.15     28.12 o 
  -6  -4   8       57.48       70.32     17.68 o 
  -5  -4   8      537.88      536.79     30.10 o 
  -4  -4   8      540.50      581.40     32.29 o 
  -3  -4   8     1774.27     1776.73     57.22 o 
  -2  -4   8       51.93       71.91     11.52 o 
  -1  -4   8     4943.84     6305.22    158.60 o 
   0  -4   8     3212.02     4357.49    129.19 o 
   1  -4   8        9.18        3.08     17.37 o 
   2  -4   8     1533.33     1895.23     77.43 o 
   3  -4   8     1055.76     1290.52     56.71 o 
   4  -4   8     7861.73     8600.83    250.20 o 
   5  -4   8      136.08      133.84     20.83 o 
   6  -4   8      137.46      116.46     26.42 o 
   8  -4   8       29.25      -18.28     48.93 o 
   9  -4   8       84.34       28.12     57.08 o 
 -10  -3   8      962.94     1303.85     83.75 o 
  -9  -3   8       14.22       25.78     34.46 o 
  -8  -3   8        0.98      -25.17     16.78 o 
  -7  -3   8     5256.38     5485.57    149.15 o 
  -6  -3   8     1328.12     1173.86     49.48 o 
  -5  -3   8     1210.00      977.63    190.92 o 
  -4  -3   8      271.67      262.44     17.44 o 
  -3  -3   8      756.27      831.92     30.71 o 
  -2  -3   8       20.28        4.44     10.35 o 
  -1  -3   8        3.54       14.25     14.34 o 
   0  -3   8     1125.41     1433.74     50.90 o 
   1  -3   8      349.64      488.38     31.21 o 
   2  -3   8      372.64      477.50     31.72 o 
   3  -3   8      166.90      196.91     18.74 o 
   4  -3   8     2118.64     2394.82     78.35 o 
   5  -3   8     4964.50     4981.84    149.61 o 
   6  -3   8        1.39      -21.54     17.16 o 
   7  -3   8     1207.14     1072.15     87.17 o 
   8  -3   8      371.99      259.81     56.80 o 
   9  -3   8      624.66      525.81     73.67 o 
 -10  -2   8        0.48      -41.47     33.80 o 
  -9  -2   8      429.47      466.08     47.89 o 
  -8  -2   8       41.80       48.75     18.21 o 
  -7  -2   8      509.46      532.19     42.10 o 
  -6  -2   8      368.10      396.46     20.36 o 
  -5  -2   8     2361.80     2401.33     76.77 o 
  -4  -2   8     1218.47     1213.94     45.14 o 
  -3  -2   8      765.39      929.55     35.55 o 
  -2  -2   8     2090.22     2282.81     64.51 o 
  -1  -2   8     7562.39     9771.45    244.12 o 
   0  -2   8     3280.49     4217.96    151.00 o 
   1  -2   8      450.83      548.14     34.20 o 
   2  -2   8    11963.13    14851.64    509.28 o 
   3  -2   8      417.77      419.27     24.13 o 
   4  -2   8      372.19      417.65     29.67 o 
   5  -2   8      179.65      204.91     20.34 o 
   6  -2   8      142.82      127.36     19.41 o 
   7  -2   8     1689.04     1644.11     76.33 o 
   8  -2   8      107.21       83.79     45.55 o 
   9  -2   8      857.20      858.17     84.35 o 
  10  -2   8      528.83      514.84     73.95 o 
 -10  -1   8      686.85      849.12     73.11 o 
  -9  -1   8       57.15      115.75     35.28 o 
  -8  -1   8      565.67      671.17     69.87 o 
  -7  -1   8     2037.50     2104.78     57.03 o 
  -6  -1   8      331.38      326.57     22.48 o 
  -5  -1   8      620.38      643.43     25.13 o 
  -4  -1   8       20.08       15.46     10.83 o 
  -3  -1   8     2040.07     2096.83     89.73 o 
  -2  -1   8      131.90      157.44     13.50 o 
  -1  -1   8      214.66      296.76     18.53 o 
   0  -1   8     6581.45     8905.29    307.68 o 
   1  -1   8     1096.16     1647.58     67.09 o 
   2  -1   8        8.68       -8.05     16.21 o 
   3  -1   8     2009.76     2301.36     73.07 o 
   4  -1   8     2051.63     2655.21    287.37 o 
   5  -1   8     3005.32     2978.77     93.59 o 
   6  -1   8       63.41       55.46     17.02 o 
   7  -1   8     3972.07     3644.89    140.36 o 
   8  -1   8        6.58      -28.68     40.21 o 
   9  -1   8      389.51      328.14     59.61 o 
  10  -1   8        2.43       38.52     49.49 o 
 -10   0   8       19.65       28.54     35.38 o 
  -9   0   8      715.75      799.45     67.06 o 
  -8   0   8        4.38       29.65     33.32 o 
  -7   0   8        2.89      -18.49     12.32 o 
  -6   0   8      758.46      681.08     26.46 o 
  -5   0   8     2470.30     2322.12     59.52 o 
  -4   0   8      876.14      982.36     30.72 o 
  -3   0   8     4557.82     5131.27    174.11 o 
  -2   0   8    15983.77    18118.78    524.18 o 
  -1   0   8      562.80      710.43     29.26 o 
   0   0   8       50.94       63.69     11.42 o 
   1   0   8      663.50      902.65     44.29 o 
   2   0   8     5830.86     7472.67    261.25 o 
   3   0   8       75.73       97.80     20.42 o 
   4   0   8      503.29      545.13     42.33 o 
   5   0   8     2537.85     2423.41     77.84 o 
   6   0   8       11.30       10.85     15.20 o 
   7   0   8        1.79      -30.68     45.55 o 
   8   0   8      551.99      535.72     51.32 o 
   9   0   8      455.87      500.22     63.83 o 
  10   0   8      415.15      434.43     64.67 o 
 -10   1   8      232.62      284.73     43.43 o 
  -9   1   8       50.88       59.99     33.14 o 
  -8   1   8      359.07      385.10     40.43 o 
  -7   1   8     1461.83     1531.46     77.33 o 
  -6   1   8       88.32      106.04     19.03 o 
  -5   1   8     1755.11     1701.38     47.27 o 
  -4   1   8      720.46      715.86     27.22 o 
  -3   1   8       97.02       93.65     15.05 o 
  -2   1   8       85.29       66.48     12.46 o 
  -1   1   8     1097.59     1295.51     38.09 o 
   0   1   8     5213.07     6553.98    165.05 o 
   2   1   8     2069.33     2742.20    103.48 o 
   3   1   8    13148.37    14162.54    486.71 o 
   4   1   8      837.23      911.01     66.80 o 
   5   1   8       96.95       64.59     12.13 o 
   6   1   8       60.60       28.82     23.56 o 
   7   1   8     8570.40     7788.47    277.16 o 
   8   1   8       43.87       12.17     25.34 o 
   9   1   8      409.52      404.62     58.49 o 
  10   1   8      149.14      141.15     49.77 o 
 -10   2   8       42.13       49.67     34.69 o 
  -9   2   8      444.92      497.84     75.92 o 
  -8   2   8        0.01      -38.26     26.21 o 
  -7   2   8       65.22       73.64     27.46 o 
  -6   2   8     1651.47     1606.98     71.65 o 
  -5   2   8      494.24      433.43     26.44 o 
  -4   2   8        2.43      -35.32     23.55 o 
  -3   2   8      923.93      925.54     41.26 o 
  -2   2   8     7358.90     8084.68    366.27 o 
  -1   2   8      228.24      264.68     14.25 o 
   0   2   8     5986.68     6981.33    340.42 o 
   1   2   8      281.59      456.98     30.65 o 
   2   2   8      465.60      437.76     30.30 o 
   3   2   8        6.35        1.31     17.01 o 
   4   2   8      870.17     1023.94     32.41 o 
   5   2   8     4301.69     3847.12    100.99 o 
   6   2   8       45.06       55.06     38.94 o 
   7   2   8      298.05      358.70     33.36 o 
   8   2   8     1924.35     1811.08     66.01 o 
   9   2   8       68.67       47.78     18.65 o 
  10   2   8      128.88      100.38     33.46 o 
 -10   3   8        0.07      -11.50     32.15 o 
  -9   3   8      654.61      690.34     76.76 o 
  -8   3   8       46.73       28.79     29.24 o 
  -7   3   8     1065.44     1117.23     64.02 o 
  -6   3   8      284.99      301.09     35.15 o 
  -5   3   8     1250.74     1238.95     56.65 o 
  -4   3   8      570.09      517.94     28.72 o 
  -3   3   8       48.28       43.75     17.53 o 
  -2   3   8       79.10       60.53     15.27 o 
  -1   3   8     1417.14     1393.50    113.18 o 
   0   3   8     1823.38     2012.63    127.83 o 
   1   3   8     1465.78     1864.32     74.44 o 
   2   3   8      295.16      318.95     26.90 o 
   3   3   8     8634.06     9361.05    325.37 o 
   4   3   8        1.27       35.30     15.21 o 
   5   3   8     3586.72     3243.90     86.58 o 
   6   3   8       13.13       -1.23     28.54 o 
   7   3   8      309.68       18.84     11.53 o 
   8   3   8        5.93      -18.03     18.66 o 
   9   3   8      961.62      879.16     43.88 o 
  10   3   8      492.62      485.32     62.14 o 
  -9   4   8      185.54      205.27     38.30 o 
  -8   4   8      122.36      102.11     31.37 o 
  -7   4   8      263.74      332.36     60.88 o 
  -6   4   8      537.25      601.45     58.20 o 
  -5   4   8       49.45       10.68     29.24 o 
  -4   4   8     3335.05     2983.06    166.46 o 
  -3   4   8      259.75      235.04     23.65 o 
  -2   4   8     2626.59     2451.78     94.53 o 
  -1   4   8     2216.70     2213.15     84.90 o 
   0   4   8     1806.63     1603.44     52.58 o 
   1   4   8      323.08      311.67     37.54 o 
   2   4   8       27.95       13.73     18.29 o 
   3   4   8      416.12      322.46     27.66 o 
   4   4   8       14.04       34.31     14.51 o 
   5   4   8      891.41      927.30     51.74 o 
   6   4   8      134.10      116.55     49.49 o 
   7   4   8        6.34       50.35     18.34 o 
   8   4   8     1813.52     1786.90     65.07 o 
   9   4   8       16.63       -7.39     19.81 o 
  10   4   8     1047.10     1037.93     93.35 o 
  -9   5   8     1196.03     1501.58     85.76 o 
  -8   5   8        0.82       -4.99     28.58 o 
  -7   5   8        2.76      -39.93     31.77 o 
  -6   5   8      223.96      292.99     45.27 o 
  -5   5   8       18.52       59.05     32.34 o 
  -4   5   8      435.41      391.12     44.99 o 
  -3   5   8       86.07       70.69     18.44 o 
  -2   5   8      213.49      222.70     22.02 o 
  -1   5   8      626.00      563.14     48.93 o 
   0   5   8       32.66        1.19     21.93 o 
   1   5   8    10464.93    10672.91    368.41 o 
   2   5   8        3.04       -2.74     17.77 o 
   4   5   8        0.21       16.03     18.78 o 
   5   5   8     1142.18     1194.21     45.13 o 
   6   5   8       23.26        9.30     23.14 o 
   7   5   8       94.53       96.54     19.32 o 
   8   5   8      320.51      340.20     27.28 o 
   9   5   8      486.40      501.46     45.23 o 
  10   5   8       94.58       84.35     40.77 o 
  -9   6   8        2.97       11.81     34.30 o 
  -8   6   8     2609.00     2947.63    183.33 o 
  -7   6   8      334.12      399.00     55.11 o 
  -6   6   8      163.55      182.77     40.49 o 
  -5   6   8       61.96       57.36     31.49 o 
  -4   6   8     5543.99     5218.73    279.49 o 
  -3   6   8      185.97      177.93     23.46 o 
  -2   6   8      746.76      756.08     50.75 o 
  -1   6   8      433.63      409.79     28.06 o 
   0   6   8     3285.83     3160.68    118.89 o 
   1   6   8      241.21      235.35     33.46 o 
   2   6   8       24.36        8.62     16.03 o 
   3   6   8      759.66      725.37     42.13 o 
   4   6   8        5.91       15.71     19.45 o 
   5   6   8     1365.42     1306.17     50.74 o 
   6   6   8      241.28      217.77     21.92 o 
   7   6   8      703.32      692.91     35.95 o 
   8   6   8       57.64       44.75     19.16 o 
   9   6   8       11.07        5.90     35.43 o 
  10   6   8     1235.80     1529.07    110.79 o 
  -9   7   8      285.28      370.88     61.30 o 
  -8   7   8      278.53      198.80     48.64 o 
  -7   7   8      818.64      816.55     77.61 o 
  -6   7   8      143.49      115.28     38.52 o 
  -5   7   8      139.05      155.21     37.12 o 
  -4   7   8       48.71      102.91     31.49 o 
  -3   7   8      600.06      605.67     55.67 o 
  -2   7   8      492.73      517.79     35.19 o 
  -1   7   8       28.60       10.29     16.07 o 
   0   7   8      689.95      678.68     39.95 o 
   1   7   8     9129.86     8733.22    429.08 o 
   2   7   8        0.11      -34.30     23.06 o 
   3   7   8      466.74      450.98     31.83 o 
   5   7   8     3512.28     3558.15    140.75 o 
   6   7   8      118.54      125.81     19.93 o 
   7   7   8      715.61      762.58     38.31 o 
   8   7   8      574.83      736.70     66.92 o 
   9   7   8      303.50      342.48     52.30 o 
  10   7   8       12.02        9.28     38.80 o 
  -8   8   8     1003.50      837.92     84.35 o 
  -7   8   8       49.21       19.12     41.05 o 
  -6   8   8      818.76      832.58     77.61 o 
  -5   8   8        4.43        3.66     31.77 o 
  -4   8   8     1482.91     1453.43     99.82 o 
  -3   8   8        0.66       -9.28     26.99 o 
  -2   8   8     3202.86     3029.45    165.33 o 
  -1   8   8     1678.02     1536.26     68.08 o 
   0   8   8      108.75      102.47     40.91 o 
   1   8   8      326.84      338.82     40.77 o 
   2   8   8      262.00      267.86     32.05 o 
   3   8   8      490.44      488.59     37.40 o 
   4   8   8      449.23      486.37     27.32 o 
   5   8   8     2024.56     1844.59     63.82 o 
   6   8   8     4993.15     4608.79    139.06 o 
   7   8   8       65.90       82.67     33.74 o 
   8   8   8      310.66      357.38     51.18 o 
   9   8   8      207.35      120.91     42.18 o 
  -8   9   8      247.68      354.57     63.27 o 
  -7   9   8       97.16       62.42     46.96 o 
  -6   9   8      864.19      911.03     84.35 o 
  -5   9   8        0.74       14.90     34.59 o 
  -4   9   8      176.22      157.74     38.24 o 
  -3   9   8     1244.75     1243.95     90.82 o 
  -2   9   8       21.60       11.50     29.52 o 
  -1   9   8     2132.09     2020.28     68.13 o 
   0   9   8      201.05      182.47     23.59 o 
   1   9   8     2167.15     2119.30     85.98 o 
   2   9   8      155.02      176.55     22.96 o 
   3   9   8     7662.87     7079.57    252.70 o 
   4   9   8     2242.66     2668.78    121.33 o 
   5   9   8      359.16      358.94     24.52 o 
   6   9   8      723.19      628.16     59.05 o 
   7   9   8      753.25      703.80     65.80 o 
   8   9   8       95.26       64.11     36.27 o 
   9   9   8       17.03       47.24     39.65 o 
  -7  10   8        3.69      -28.96     44.43 o 
  -6  10   8      801.43      982.45     91.67 o 
  -5  10   8      606.59      687.21     71.14 o 
  -4  10   8        9.89       12.93     33.74 o 
  -3  10   8      913.57      807.55     72.26 o 
  -2  10   8     1401.80     1432.06     68.88 o 
  -1  10   8      537.15      556.02     35.35 o 
   0  10   8       37.53       28.47     15.52 o 
   1  10   8      738.57      811.90     47.10 o 
   2  10   8       97.01      145.60     21.95 o 
   3  10   8      277.17      298.26     27.23 o 
   5  10   8      163.71      185.30     38.24 o 
   6  10   8     1377.57     1326.90     94.20 o 
   7  10   8        8.47       51.46     33.18 o 
   8  10   8      387.38      343.60     53.71 o 
   9  10   8      626.57      796.31     78.17 o 
  -6  11   8       40.11       46.11     46.11 o 
  -5  11   8       51.42       19.12     41.05 o 
  -4  11   8      157.17      170.11     45.83 o 
  -3  11   8       20.03        1.14     24.11 o 
  -2  11   8       85.29       81.43     26.43 o 
  -1  11   8     1630.68     1693.87     78.50 o 
   0  11   8      293.08      341.96     25.73 o 
   1  11   8      141.12      103.56     21.80 o 
   2  11   8      412.02      515.12     35.29 o 
   3  11   8     2144.17     1999.67     83.54 o 
   4  11   8      531.13      568.83     55.39 o 
   5  11   8       46.85       10.68     29.24 o 
   6  11   8      802.26      904.56     76.48 o 
   7  11   8      101.09       90.54     38.80 o 
   8  11   8       72.55      140.03     44.43 o 
  -5  12   8        1.77      -59.05     39.37 o 
  -4  12   8      191.60      137.50     47.52 o 
  -3  12   8     1606.34     1531.71    109.80 o 
  -2  12   8      214.91      202.69     36.83 o 
  -1  12   8       43.76       10.42     27.70 o 
   0  12   8        7.05      -15.69     18.62 o 
   2  12   8       45.24       67.66     21.47 o 
   3  12   8      358.83      263.19     42.18 o 
   4  12   8      858.40      797.15     69.73 o 
   5  12   8      150.64      125.13     38.24 o 
   6  12   8        0.61       35.99     33.74 o 
   7  12   8      210.70      196.83     47.52 o 
  -4  13   8        1.95      -29.81     41.90 o 
  -3  13   8      103.63       70.00     31.31 o 
  -2  13   8      283.42      310.42     37.28 o 
  -1  13   8      906.26     1037.74     61.86 o 
   0  13   8      308.41      351.48     50.89 o 
   1  13   8        5.04        1.69     26.71 o 
   2  13   8     1033.85     1049.93     79.57 o 
   3  13   8      460.53      438.08     52.30 o 
   4  13   8        0.06       -8.15     30.37 o 
   5  13   8      241.93      262.90     47.52 o 
   6  13   8      314.00      384.94     54.55 o 
  -3  14   8      411.55      492.96     47.42 o 
  -2  14   8       28.30        1.97     55.25 o 
  -1  14   8       12.70       -1.33     28.33 o 
   3  14   8        2.69      -18.00     30.93 o 
   4  14   8      522.96      694.52     67.76 o 
   5  14   8       11.46        3.94     35.15 o 
   2  15   8      538.07      664.43     64.11 o 
   3  15   8       41.17       32.62     34.30 o 
  -4 -11   9      182.66      179.47     34.00 o 
  -3 -11   9      367.98      313.28     37.66 o 
  -2 -11   9      191.80      243.81     34.79 o 
  -1 -11   9        1.03      -35.80     23.86 o 
   0 -11   9     3773.51     3302.17    385.50 o 
   1 -11   9       20.46       17.53     27.30 o 
  -5 -10   9     1241.32     1127.12     81.96 o 
  -4 -10   9        3.05      -25.49     23.42 o 
  -3 -10   9      328.72      330.10     37.28 o 
  -2 -10   9      592.06      526.16     43.89 o 
  -1 -10   9        6.35      -20.04     23.58 o 
   0 -10   9       44.11       20.93     27.84 o 
   1 -10   9       54.79       -1.12     25.47 o 
   2 -10   9       45.16      -19.12     30.37 o 
  -6  -9   9      312.57      330.81     38.76 o 
  -5  -9   9      434.90      453.41     42.35 o 
  -4  -9   9     2235.96     2095.10    123.30 o 
  -3  -9   9       43.78       30.45     25.24 o 
  -2  -9   9      429.35      456.71    104.88 o 
  -1  -9   9       92.31       68.90     26.94 o 
   0  -9   9     6507.95     5757.18    592.03 o 
   1  -9   9      128.12       87.76     27.15 o 
   2  -9   9     1237.33     1192.77     88.57 o 
   4  -9   9      498.23      304.80     55.11 o 
   5  -9   9       52.85       20.25     50.05 o 
  -7  -8   9     1537.81     1561.29     66.00 o 
  -6  -8   9      376.06      424.70     38.47 o 
  -5  -8   9      220.15      213.45     25.60 o 
  -4  -8   9       35.11       15.42     23.62 o 
  -3  -8   9     1027.42      856.19     52.67 o 
  -2  -8   9     3032.71     2574.53    108.26 o 
  -1  -8   9        2.84      -27.28     20.86 o 
   0  -8   9      427.99      413.43     37.46 o 
   1  -8   9      240.52      239.90     31.62 o 
   2  -8   9      113.48      172.06     39.79 o 
   3  -8   9       82.88       83.62     27.58 o 
   4  -8   9       54.35       98.69     45.27 o 
   5  -8   9     3681.90     2965.90    173.21 o 
   6  -8   9        1.08        2.25     55.11 o 
  -8  -7   9       66.40      102.98     25.23 o 
  -7  -7   9      135.40      130.05     25.23 o 
  -6  -7   9      137.11      129.64     23.79 o 
  -5  -7   9       29.13       24.64     19.70 o 
  -4  -7   9     1683.00     1468.82     88.01 o 
  -3  -7   9      176.77      144.87     27.52 o 
  -2  -7   9     4226.94     3679.29    144.74 o 
  -1  -7   9       56.44       97.53     31.49 o 
   0  -7   9       36.34       75.89     23.62 o 
   1  -7   9      256.81      250.51     27.68 o 
   2  -7   9     2871.02     3116.63    121.72 o 
   3  -7   9     2647.00     2901.25    150.15 o 
   4  -7   9       89.85       36.70     27.98 o 
   5  -7   9     1071.70      869.98     79.29 o 
   6  -7   9       54.67        4.22     50.33 o 
   7  -7   9       29.36        6.75     60.17 o 
  -8  -6   9        2.35      -27.91     20.25 o 
  -7  -6   9     1846.91     1843.66     71.82 o 
  -6  -6   9      111.72      113.30     22.49 o 
  -5  -6   9      107.04       68.04     16.82 o 
  -4  -6   9      819.24      744.33     42.96 o 
  -3  -6   9       82.32       43.14     22.64 o 
  -2  -6   9      172.96      169.75     46.68 o 
  -1  -6   9      365.44      376.41     33.70 o 
   0  -6   9       41.02       63.75     14.98 o 
   1  -6   9      578.71      669.51     29.57 o 
   2  -6   9        1.03       -4.17     16.91 o 
   3  -6   9     3539.21     3826.16    118.24 o 
   4  -6   9      134.29      155.60     29.29 o 
   5  -6   9     1749.24     1616.23    109.10 o 
   6  -6   9        1.40        2.25     45.55 o 
   7  -6   9     1257.43      833.70     89.42 o 
   8  -6   9      814.87      576.14     88.01 o 
  -9  -5   9        7.34       -6.07     28.21 o 
  -8  -5   9       31.71      -45.04     32.77 o 
  -7  -5   9       18.42       -6.36     18.91 o 
  -6  -5   9      619.29      654.79     37.01 o 
  -5  -5   9       22.63       12.44     11.35 o 
  -4  -5   9       30.64       10.18     16.74 o 
  -3  -5   9       87.59       77.68     18.61 o 
  -2  -5   9     2209.30     2766.47     88.37 o 
  -1  -5   9      747.61      859.15     32.83 o 
   0  -5   9      355.29      457.15     23.30 o 
   1  -5   9     1820.97     2446.34     79.11 o 
   2  -5   9     1234.66     1434.94     65.00 o 
   3  -5   9     4431.06     4810.19    234.65 o 
   4  -5   9       12.22       -9.88     18.06 o 
   5  -5   9       68.65       95.68     51.18 o 
   6  -5   9       19.85       91.10     46.96 o 
   7  -5   9      161.08      119.22     52.86 o 
   8  -5   9      150.21      128.50     60.45 o 
  -9  -4   9       10.49       -8.49     20.25 o 
  -8  -4   9      514.54      540.22     32.71 o 
  -7  -4   9      298.30      280.68     39.00 o 
  -6  -4   9        2.99       22.67     17.83 o 
  -5  -4   9      448.53      420.75     28.65 o 
  -4  -4   9      866.65      900.96     64.70 o 
  -3  -4   9        1.20        6.32     12.93 o 
  -2  -4   9        1.30       45.88     11.68 o 
  -1  -4   9      599.35      637.12     27.05 o 
   0  -4   9        3.50      -21.54     14.46 o 
   1  -4   9      162.23      213.55     24.90 o 
   2  -4   9      538.96      706.83     70.86 o 
   3  -4   9      143.42      205.41     57.50 o 
   4  -4   9      217.97      228.13     22.43 o 
   5  -4   9     1308.15     1314.77     65.41 o 
   6  -4   9     1880.25     1648.98    150.43 o 
   7  -4   9     1241.46     1001.57     87.45 o 
   8  -4   9      231.58      234.79     62.14 o 
   9  -4   9       63.08       44.43     57.92 o 
  -9  -3   9      663.23      811.62     62.11 o 
  -8  -3   9      346.92      401.79     28.25 o 
  -7  -3   9       12.15       -2.65     20.66 o 
  -6  -3   9     2502.63     2583.11     88.48 o 
  -5  -3   9       89.07       61.44     17.88 o 
  -4  -3   9      170.88      148.53     16.16 o 
  -3  -3   9     1236.69     1372.53     44.03 o 
  -2  -3   9     3060.42     3510.82     83.54 o 
  -1  -3   9       11.60       17.67     15.38 o 
   0  -3   9      514.42      707.44     40.63 o 
   1  -3   9     6125.58     7794.05    272.49 o 
   2  -3   9      244.27      361.28     30.46 o 
   3  -3   9      120.49      152.47     26.02 o 
   4  -3   9      297.42      309.97     27.88 o 
   5  -3   9      590.81      610.26     42.50 o 
   6  -3   9       56.62       38.09     28.53 o 
   7  -3   9       48.70       47.24     44.99 o 
   8  -3   9      719.64      648.12     74.79 o 
   9  -3   9       18.22       77.89     56.52 o 
  -9  -2   9     1558.36     1748.81     93.35 o 
  -8  -2   9        6.79       -9.33     17.10 o 
  -7  -2   9      155.54      113.84     19.81 o 
  -6  -2   9      203.55      212.59     27.44 o 
  -5  -2   9      350.60      317.46     18.48 o 
  -4  -2   9      908.99      896.94     33.01 o 
  -3  -2   9      208.99      238.24     18.75 o 
  -2  -2   9     2133.38     2817.03     76.42 o 
  -1  -2   9     2114.53     2853.41     77.48 o 
   0  -2   9        3.99      -25.83     17.22 o 
   1  -2   9      119.15      183.62     23.33 o 
   2  -2   9      666.60      750.36     43.44 o 
   3  -2   9     2662.72     3166.02    121.18 o 
   4  -2   9      105.06      102.88     17.69 o 
   5  -2   9     1304.52     1329.12     65.91 o 
   6  -2   9     3844.85     3652.36    141.26 o 
   7  -2   9      798.01      711.70     49.39 o 
   8  -2   9      254.56      241.54     55.11 o 
   9  -2   9       32.46        1.12     49.77 o 
  -9  -1   9      132.53       72.63     41.19 o 
  -8  -1   9      752.23      759.90     55.16 o 
  -7  -1   9      201.95      197.31     20.77 o 
  -6  -1   9      264.37      272.40     19.91 o 
  -5  -1   9      105.22       87.44     13.90 o 
  -4  -1   9     1746.97     1710.79     46.55 o 
  -3  -1   9     3802.15     4034.51    129.63 o 
  -2  -1   9        0.45      -15.88     11.43 o 
  -1  -1   9     5126.60     6560.43    192.15 o 
   0  -1   9     2741.77     3400.27    125.25 o 
   1  -1   9     4973.33     6157.15    218.00 o 
   2  -1   9        2.35       22.57     18.46 o 
   3  -1   9     3975.48     4978.33    180.82 o 
   4  -1   9      564.45      666.64     58.91 o 
   5  -1   9       88.50       88.01     26.50 o 
   6  -1   9      105.45      156.44     52.58 o 
   7  -1   9       91.31      110.66     33.74 o 
   8  -1   9      245.29      192.98     40.07 o 
   9  -1   9       35.94       -0.56     46.68 o 
  10  -1   9      170.12      243.50     61.30 o 
  -9   0   9       76.60       89.03     34.39 o 
  -8   0   9      559.23      565.90     48.30 o 
  -7   0   9       69.60       25.90     14.20 o 
  -6   0   9     1493.00     1477.92     47.25 o 
  -5   0   9       45.49       40.24     12.99 o 
  -4   0   9        0.62      -11.90     11.14 o 
  -3   0   9     1874.29     2155.56     70.63 o 
  -2   0   9       99.88       96.19     14.24 o 
  -1   0   9     1199.79     1660.83     55.29 o 
   0   0   9      153.61      191.41     23.50 o 
   1   0   9     3370.11     4008.93    146.23 o 
   2   0   9     1777.68     2192.20     87.38 o 
   3   0   9       96.94       96.06     22.78 o 
   4   0   9     4441.96     4874.29    178.74 o 
   5   0   9     1519.90     1605.24     73.17 o 
   6   0   9     1334.62     1271.95     82.25 o 
   7   0   9      123.05       84.51     28.13 o 
   8   0   9     1730.27     1563.37     76.54 o 
   9   0   9        2.07       50.61     46.68 o 
  10   0   9      107.14      121.75     52.86 o 
  -9   1   9        7.48       32.35     31.69 o 
  -8   1   9      518.45      532.59     35.80 o 
  -7   1   9     1117.97     1025.48     47.66 o 
  -6   1   9        6.38       -1.66     11.49 o 
  -5   1   9     4334.64     4365.89    116.87 o 
  -4   1   9     2508.26     2399.11     68.45 o 
  -3   1   9      600.75      597.34     29.02 o 
  -2   1   9        6.46        0.67     11.94 o 
  -1   1   9    10176.79    11684.14    291.78 o 
   0   1   9      197.37      234.67     12.91 o 
   1   1   9       34.45       31.27     19.24 o 
   2   1   9       60.33       47.36     34.73 o 
   3   1   9     3693.04     3874.85    226.91 o 
   4   1   9     1007.61     1100.04     56.37 o 
   5   1   9        0.55       43.57     26.43 o 
   6   1   9      973.60     1001.00     55.26 o 
   7   1   9      418.41      398.63     38.12 o 
   8   1   9      390.02      265.10     44.00 o 
   9   1   9      344.56      382.58     40.07 o 
  10   1   9      203.94      294.68     58.20 o 
  -9   2   9       20.76      -34.25     65.80 o 
  -8   2   9        5.01       -6.37     53.57 o 
  -7   2   9      122.56       84.86     29.12 o 
  -6   2   9      440.87      431.81     23.75 o 
  -5   2   9      320.76      319.10     21.15 o 
  -4   2   9      335.55      329.06     23.94 o 
  -3   2   9     1709.35     1589.59    116.00 o 
  -2   2   9      187.28      152.59     15.44 o 
  -1   2   9      743.36      841.28     31.98 o 
   0   2   9     3521.68     4238.06    153.08 o 
   1   2   9     3152.79     4190.89    220.59 o 
   2   2   9     1132.03     1151.55     53.95 o 
   3   2   9      423.54      439.81     32.68 o 
   4   2   9    13896.65    13640.32    471.30 o 
   5   2   9      274.04      204.47     28.74 o 
   6   2   9      291.74      230.97     35.01 o 
   7   2   9       34.54       56.68     25.97 o 
   8   2   9     2066.25     1921.67    110.65 o 
   9   2   9       91.65       71.15     23.65 o 
  10   2   9        7.43       13.78     42.18 o 
  -9   3   9      134.50      228.87     64.95 o 
  -8   3   9      671.60      772.76     72.97 o 
  -7   3   9       13.63      -10.87     26.02 o 
  -6   3   9      337.72      356.44     54.13 o 
  -5   3   9     6148.00     5881.73    153.90 o 
  -4   3   9      110.88      124.52     19.55 o 
  -3   3   9      420.12      461.60     25.70 o 
  -2   3   9       71.80       64.05     13.49 o 
  -1   3   9     4434.75     4546.52    199.20 o 
   0   3   9      373.94      385.40     19.03 o 
   1   3   9       37.01       85.29     20.60 o 
   2   3   9      601.77      591.62     69.59 o 
   3   3   9      670.45      718.79     47.52 o 
   4   3   9       45.17       84.03     22.58 o 
   5   3   9      239.76      254.74     29.99 o 
   6   3   9       66.02       75.67     24.90 o 
   7   3   9      240.69      273.77     31.74 o 
   8   3   9       49.07       16.41     18.53 o 
   9   3   9     2387.14     2076.23    198.43 o 
  10   3   9       96.91        8.72     46.96 o 
  -9   4   9       14.79      -41.11     67.34 o 
  -8   4   9      422.21      485.93     44.71 o 
  -7   4   9      145.66      160.40     30.66 o 
  -6   4   9      356.42      303.51     39.93 o 
  -5   4   9       67.05       52.99     18.90 o 
  -4   4   9       10.94       27.06     19.18 o 
  -3   4   9      935.15      817.66     44.27 o 
  -2   4   9       86.76       75.53     17.55 o 
  -1   4   9     2114.30     1959.26     77.04 o 
   0   4   9      906.27      911.68     44.72 o 
   1   4   9      309.54      343.80     41.47 o 
   2   4   9      959.10     1050.86     58.35 o 
   3   4   9        2.51       -0.66     19.38 o 
   4   4   9     5497.38     5150.19    186.69 o 
   5   4   9        3.49      -15.56     20.87 o 
   7   4   9      742.65      718.29     44.61 o 
   8   4   9     1174.12     1061.17     48.42 o 
   9   4   9       10.81      -12.12     27.43 o 
  10   4   9       91.73      129.24     32.78 o 
  -9   5   9      328.81      405.03     46.96 o 
  -8   5   9      414.97      413.70     69.17 o 
  -7   5   9       25.35       47.13     28.64 o 
  -6   5   9      442.01      502.47     56.24 o 
  -5   5   9     2703.37     2723.53    160.55 o 
  -4   5   9       87.92      131.82     23.96 o 
  -3   5   9     1335.18     1114.44     74.93 o 
  -2   5   9       13.35        6.56     17.43 o 
  -1   5   9     3507.77     3465.57    129.04 o 
   0   5   9      898.71      913.38     68.19 o 
   1   5   9     2563.74     2410.99     94.42 o 
   2   5   9     1266.49     1237.28     58.10 o 
   3   5   9        1.33      -29.79     19.86 o 
   4   5   9     2006.17      755.53     61.02 o 
   5   5   9      167.64      177.91     25.65 o 
   6   5   9        7.52       11.49     21.65 o 
   7   5   9      126.90      157.40     22.68 o 
   8   5   9       32.85        6.25     20.07 o 
   9   5   9     2667.98     2555.11     87.88 o 
  10   5   9       82.89       82.59     24.53 o 
  -9   6   9      189.54      187.14     41.02 o 
  -8   6   9     1351.68     1692.88    169.83 o 
  -7   6   9      325.28      337.98     54.27 o 
  -6   6   9       29.91      -19.68     31.77 o 
  -5   6   9       48.98       74.51     31.77 o 
  -4   6   9        6.54      -13.92     18.69 o 
  -3   6   9      306.83      311.09     28.44 o 
  -2   6   9      192.44      221.33     39.37 o 
  -1   6   9      561.84      534.89     33.71 o 
   0   6   9     2766.42     2512.66     97.72 o 
   1   6   9       70.53       70.86     28.96 o 
   2   6   9     8680.20     8766.55    306.58 o 
   3   6   9       41.91       10.99     31.07 o 
   4   6   9      503.45      597.21     38.90 o 
   5   6   9       54.64       31.96     22.56 o 
   6   6   9      582.77      588.44     33.55 o 
   8   6   9       14.11        2.54     19.54 o 
   9   6   9      164.50      169.88     24.99 o 
  10   6   9        2.51      -30.37     38.52 o 
  -8   7   9       43.00       29.24     43.02 o 
  -7   7   9     1621.87     1787.47    122.60 o 
  -6   7   9        9.49       19.96     33.18 o 
  -5   7   9      541.78      567.99     58.49 o 
  -4   7   9        1.38      -24.06     20.21 o 
  -3   7   9     3364.89     3049.76    119.73 o 
  -2   7   9       49.60       51.67     19.71 o 
  -1   7   9      583.80      654.03    147.62 o 
   0   7   9     1094.56      984.27     49.21 o 
   1   7   9      340.14      342.48     41.05 o 
   2   7   9      106.15       80.42     29.52 o 
   3   7   9      442.18      475.69     35.20 o 
   4   7   9     9203.49     9117.79    318.90 o 
   5   7   9      217.85      192.69     26.86 o 
   6   7   9        0.96       -0.54     16.80 o 
   7   7   9     1065.30     1369.75     84.86 o 
   8   7   9      127.70      142.67     23.20 o 
   9   7   9      160.95      181.08     47.80 o 
  -8   8   9       71.46       96.45     49.49 o 
  -7   8   9      353.99      336.57     56.52 o 
  -6   8   9      105.74      120.35     41.61 o 
  -5   8   9      427.38      518.78     57.36 o 
  -4   8   9      252.35      238.16     40.49 o 
  -3   8   9       86.72      106.60     23.66 o 
  -2   8   9     1929.83     1836.77     80.22 o 
  -1   8   9        3.22      -25.20     17.22 o 
   0   8   9       10.38       21.48     18.69 o 
   1   8   9      299.52      322.23     41.33 o 
   2   8   9     1984.15     1798.16    107.41 o 
   3   8   9      113.75      105.65     43.89 o 
   4   8   9      304.41      356.92     29.20 o 
   5   8   9     4132.99     4065.54    135.42 o 
   6   8   9     1651.60     1607.68     59.73 o 
   7   8   9       76.27       51.40     19.80 o 
   8   8   9      120.11      139.75     41.90 o 
   9   8   9      147.55      147.34     45.55 o 
  -7   9   9     2324.99     2662.23    171.52 o 
  -6   9   9       61.19       58.77     42.74 o 
  -5   9   9       92.82       82.95     39.65 o 
  -4   9   9      120.34      145.37     39.37 o 
  -3   9   9     2456.60     2391.09    100.34 o 
  -2   9   9        2.00       -8.88     20.33 o 
  -1   9   9      978.30      956.55     40.89 o 
   0   9   9     1126.21     1112.07     45.20 o 
   1   9   9        8.92      -25.48     17.33 o 
   2   9   9      886.23      862.61     47.38 o 
   3   9   9     2363.36     2150.25     95.46 o 
   4   9   9      695.91      693.31     70.16 o 
   5   9   9       20.34       34.27     17.43 o 
   6   9   9      152.28      158.40     21.49 o 
   7   9   9     3749.83     3841.78    215.67 o 
   8   9   9       61.54       28.40     37.12 o 
   9   9   9       96.81      150.99     45.55 o 
  -7  10   9       37.15       55.96     48.08 o 
  -6  10   9       36.04       14.90     42.18 o 
  -5  10   9      294.57      262.62     49.77 o 
  -4  10   9       16.61       -0.98     24.55 o 
  -3  10   9       70.81       84.57     26.28 o 
  -2  10   9     2317.75     2230.70     95.40 o 
  -1  10   9        6.22       -2.87     14.74 o 
   0  10   9      977.98      897.65     40.54 o 
   1  10   9      384.97      445.18     33.07 o 
   2  10   9     1810.20     1897.97    109.52 o 
   3  10   9        0.20       -8.48     20.53 o 
   4  10   9     1669.52     2261.58    180.24 o 
   5  10   9     2623.66     2368.11    141.43 o 
   6  10   9      150.58      137.50     37.96 o 
   7  10   9        7.38       17.43     31.77 o 
   8  10   9       32.14       10.40     36.27 o 
  -6  11   9       20.03       -7.03     43.86 o 
  -5  11   9     1337.26     1549.87    115.85 o 
  -4  11   9       10.64      -31.57     24.82 o 
  -3  11   9        5.21      -37.89     28.26 o 
  -2  11   9      220.53      227.63     31.89 o 
  -1  11   9      281.35      318.06     37.96 o 
   0  11   9      446.43      460.40     33.36 o 
   1  11   9      229.24      279.76     57.78 o 
   2  11   9      128.59      157.95     54.55 o 
   3  11   9      992.29     1071.23     80.70 o 
   4  11   9       40.49       54.27     32.34 o 
   5  11   9      870.51      816.83     71.42 o 
   6  11   9      335.20      320.55     48.64 o 
   7  11   9      398.98      367.50     53.71 o 
   8  11   9        1.86      -23.06     35.99 o 
  -5  12   9       35.86       57.64     45.55 o 
  -4  12   9      118.23       44.83     34.59 o 
  -3  12   9       32.93       31.59     27.60 o 
  -2  12   9     1071.16     1128.81     64.11 o 
  -1  12   9       83.97       46.26     31.63 o 
   0  12   9     1623.11     1586.69     72.53 o 
   1  12   9      616.53      717.66    167.44 o 
   2  12   9      142.76      131.91     31.49 o 
   3  12   9     1089.77      962.48     75.36 o 
   4  12   9      836.26     1098.86     83.51 o 
   5  12   9      654.69      732.76     68.33 o 
   6  12   9       20.48       28.12     35.43 o 
   7  12   9     1663.10     1972.77    133.00 o 
  -4  13   9      792.13      871.94     83.37 o 
  -3  13   9        0.16      -24.33     27.93 o 
  -2  13   9      104.90      129.08     32.91 o 
  -1  13   9       96.36       69.01     29.72 o 
   0  13   9       48.57        8.72     39.08 o 
   1  13   9        3.83        4.13     21.00 o 
   2  13   9        2.57        1.12     28.40 o 
   3  13   9      348.10      335.73     48.08 o 
   4  13   9        0.09        2.53     32.34 o 
   5  13   9      867.26      920.03     81.82 o 
   6  13   9      414.94      435.55     59.61 o 
  -2  14   9       69.98       58.41     31.91 o 
  -1  14   9      251.79      278.79     37.86 o 
   2  14   9        7.13       10.97     31.21 o 
   3  14   9      934.07     1148.91     89.13 o 
   4  14   9      118.84      212.29     44.99 o 
   5  14   9      170.99      247.44     49.77 o 
  -1 -11  10       82.53       85.16     30.86 o 
   0 -11  10       93.92      162.79     36.13 o 
  -4 -10  10        0.14       15.40     26.14 o 
  -3 -10  10     1261.57     1054.77     63.42 o 
  -2 -10  10       34.24       20.26     26.78 o 
  -1 -10  10     1025.90      862.57     56.20 o 
   0 -10  10       12.40      -22.76     25.94 o 
   1 -10  10     2227.96     2245.87    290.60 o 
   2 -10  10       26.68       57.36     39.08 o 
  -5  -9  10      556.24      587.67     56.66 o 
  -4  -9  10      996.62      782.82     53.88 o 
  -3  -9  10      114.58       78.98     27.74 o 
  -2  -9  10       35.47       84.03     28.22 o 
  -1  -9  10      362.39      280.31     35.42 o 
   0  -9  10        1.11      -34.44     22.96 o 
   1  -9  10        7.18      -35.36     23.57 o 
   2  -9  10      619.18      552.80     61.58 o 
   4  -9  10       43.30       59.61     46.11 o 
  -6  -8  10      241.27      217.96     28.69 o 
  -5  -8  10       20.79       21.76     26.14 o 
  -4  -8  10       22.36       15.28     31.49 o 
  -3  -8  10     4012.84     3612.61    231.27 o 
  -2  -8  10       20.34      -10.78     22.86 o 
  -1  -8  10      285.97      284.84     34.44 o 
   0  -8  10      638.97      628.93     65.09 o 
   1  -8  10     2633.88     2915.57    168.99 o 
   2  -8  10       72.08       54.83     36.83 o 
   3  -8  10      435.15      438.21     39.89 o 
   4  -8  10     1287.42     1055.84     86.32 o 
   5  -8  10      243.07      179.68     53.71 o 
   6  -8  10       42.76       49.77     54.83 o 
  -7  -7  10        2.32      -10.52     22.21 o 
  -6  -7  10     1804.74     1559.71     64.54 o 
  -5  -7  10      643.69      649.96     47.51 o 
  -4  -7  10      178.75      146.23     29.02 o 
  -3  -7  10     1027.65      860.38     53.08 o 
  -2  -7  10       45.22       74.41     45.97 o 
  -1  -7  10     1245.82     1219.02     63.68 o 
   0  -7  10        3.20      -16.64     22.00 o 
   1  -7  10       43.40       39.47     18.55 o 
   2  -7  10     3577.46     3920.19    121.17 o 
   3  -7  10       24.10       33.30     27.32 o 
   4  -7  10        6.38       -7.08     38.52 o 
   5  -7  10      519.65      376.78     59.61 o 
   6  -7  10     1308.79     1004.38     92.23 o 
  -8  -6  10        5.20       -7.01     23.21 o 
  -7  -6  10      456.72      473.67     35.38 o 
  -6  -6  10       73.39       66.12     24.84 o 
  -5  -6  10      400.99      393.47     30.24 o 
  -4  -6  10      673.04      582.81     41.14 o 
  -3  -6  10     2969.75     2582.87    108.96 o 
  -2  -6  10       55.21       71.05     23.85 o 
  -1  -6  10      353.43      474.20     61.58 o 
   0  -6  10      475.65      664.89     32.27 o 
   1  -6  10     1051.20     1131.38     73.74 o 
   2  -6  10      232.56      272.07     24.90 o 
   3  -6  10      662.54      671.40     36.58 o 
   4  -6  10     1093.75     1069.18     58.84 o 
   5  -6  10      169.48      107.13     48.64 o 
   6  -6  10      200.76      149.31     54.27 o 
   7  -6  10      294.91      212.57     63.27 o 
  -8  -5  10      387.51      430.34     52.72 o 
  -7  -5  10       85.68       53.13     21.84 o 
  -6  -5  10     1527.54     1374.62     84.64 o 
  -5  -5  10      714.25      628.44     54.21 o 
  -4  -5  10       18.28        1.18     17.28 o 
  -3  -5  10      253.71      200.04     24.29 o 
  -2  -5  10      350.14      355.06     33.69 o 
  -1  -5  10       74.64       83.56     15.65 o 
   0  -5  10      173.08      236.73     24.55 o 
   1  -5  10       47.16       40.61     19.26 o 
   2  -5  10     3867.74     4498.36    165.61 o 
   3  -5  10       89.88       68.85     26.02 o 
   4  -5  10     1909.42     1848.91     81.31 o 
   5  -5  10     2579.11     2403.55    192.33 o 
   6  -5  10      284.89      185.02     53.99 o 
   7  -5  10      220.26      149.03     58.77 o 
   8  -5  10      962.12      562.93     80.70 o 
  -8  -4  10       18.28       11.07     19.67 o 
  -7  -4  10      747.43      711.61     35.69 o 
  -6  -4  10       15.80        4.82     17.30 o 
  -5  -4  10     1905.13     1762.01     66.32 o 
  -4  -4  10      340.05      344.52     32.09 o 
  -3  -4  10      618.25      612.97     45.53 o 
  -2  -4  10     1193.94     1257.69     41.56 o 
  -1  -4  10     4739.17     5747.80    147.32 o 
   0  -4  10     1409.44     1882.87     78.12 o 
   1  -4  10       38.88       70.34     22.51 o 
   2  -4  10     9911.83    11617.17    403.50 o 
   3  -4  10     1203.78     1346.26     64.61 o 
   4  -4  10       62.39       90.87     27.42 o 
   5  -4  10       30.55       41.70     27.98 o 
   6  -4  10      206.74      216.03     36.13 o 
   7  -4  10      926.34      700.99     78.17 o 
   8  -4  10        1.16       10.40     54.83 o 
  -9  -3  10     1516.81     1807.07     98.30 o 
  -8  -3  10      477.46      558.89     32.88 o 
  -7  -3  10      813.17      822.42     37.51 o 
  -6  -3  10      844.22      802.15     36.68 o 
  -5  -3  10      171.24      165.96     21.90 o 
  -4  -3  10      242.04      219.36     22.35 o 
  -3  -3  10      554.56      573.95     28.53 o 
  -2  -3  10      134.01      162.66     15.08 o 
  -1  -3  10       26.42       26.06     16.94 o 
   0  -3  10     5878.93     7067.07    248.52 o 
   1  -3  10      557.24      732.97     44.52 o 
   2  -3  10        9.30      -12.67     29.52 o 
   3  -3  10      190.08      234.22     30.10 o 
   4  -3  10       25.81       -5.71     31.35 o 
   5  -3  10      149.24      139.22     30.35 o 
   6  -3  10        0.14      -41.23     27.62 o 
   7  -3  10     1948.10     1511.77    167.72 o 
   8  -3  10      238.42      194.58     59.05 o 
   9  -3  10      108.82       92.51     61.30 o 
  -9  -2  10       55.69       71.93     37.67 o 
  -8  -2  10       64.81       67.43     19.88 o 
  -7  -2  10       77.07       49.91     16.10 o 
  -6  -2  10      177.69      121.94     19.38 o 
  -5  -2  10     2035.45     1924.74     52.52 o 
  -4  -2  10      287.65      297.78     19.72 o 
  -3  -2  10      698.96      755.01     34.86 o 
  -2  -2  10     2435.59     2968.91     84.34 o 
  -1  -2  10     1542.05     1855.48    114.16 o 
   0  -2  10       61.37       77.23     22.08 o 
   1  -2  10     1073.43     1368.50     62.81 o 
   2  -2  10     5902.31     7582.42    268.01 o 
   3  -2  10      143.89      109.05     26.94 o 
   4  -2  10       53.26       63.40     26.30 o 
   5  -2  10      100.20       93.42     28.62 o 
   6  -2  10       10.82       -2.53     28.02 o 
   7  -2  10       43.49       64.57     50.61 o 
   8  -2  10      315.15      301.15     61.02 o 
   9  -2  10      283.32      278.09     66.08 o 
  -9  -1  10     1216.48     1438.81     83.71 o 
  -8  -1  10      771.71      829.97     58.79 o 
  -7  -1  10     1388.47     1283.01     53.64 o 
  -6  -1  10        3.08       -0.20     13.07 o 
  -5  -1  10       20.58       -1.17     12.48 o 
  -4  -1  10       85.14       67.03     14.10 o 
  -3  -1  10      332.29      320.01     17.98 o 
  -2  -1  10       10.25      -11.78     14.44 o 
  -1  -1  10       18.86       14.14     14.90 o 
   0  -1  10     1425.39     1771.27     73.54 o 
   1  -1  10      157.88      167.10     37.68 o 
   2  -1  10      812.26      870.94     48.91 o 
   3  -1  10     7406.39     9091.84    319.31 o 
   4  -1  10      818.42      764.26     47.77 o 
   5  -1  10       14.39      -24.30     25.45 o 
   6  -1  10      479.59      502.08     72.83 o 
   7  -1  10     2943.03     2989.26    122.07 o 
   8  -1  10       46.05       71.90     35.99 o 
   9  -1  10      271.12      184.46     57.36 o 
  -9   0  10      576.83      703.49     57.13 o 
  -8   0  10       40.76       99.87     32.11 o 
  -7   0  10       98.77       52.18     12.66 o 
  -6   0  10      759.91      710.70     39.13 o 
  -5   0  10     2907.74     2890.95     74.11 o 
  -4   0  10        1.62       -1.68     13.65 o 
  -3   0  10     4211.88     4452.48    135.95 o 
  -2   0  10     7016.21     7677.52    226.49 o 
  -1   0  10       13.26        5.45     13.10 o 
   0   0  10     5636.92     6828.66    240.97 o 
   1   0  10       94.79       73.76     22.83 o 
   2   0  10     3378.81     4390.68    161.24 o 
   3   0  10       14.37       29.63     22.25 o 
   4   0  10      578.75      640.15     67.06 o 
   5   0  10     3748.85     4031.95    206.67 o 
   6   0  10        4.09        7.13     25.94 o 
   7   0  10      549.13      463.75     42.02 o 
   8   0  10      756.11      741.10     51.86 o 
   9   0  10      183.25      185.33     37.76 o 
  -9   1  10      373.79      461.95     47.96 o 
  -8   1  10      442.33      484.10     34.79 o 
  -7   1  10     1400.61     1397.40    122.31 o 
  -6   1  10       26.16       -1.07     14.83 o 
  -5   1  10     1317.63     1253.66     43.55 o 
  -4   1  10      204.70      170.60     18.19 o 
  -3   1  10      262.63      263.46     21.00 o 
  -2   1  10     1275.48     1424.13     49.88 o 
  -1   1  10      535.68      780.45     28.26 o 
   0   1  10     1924.47     2289.67     76.42 o 
   1   1  10       23.02       -2.34     20.33 o 
   2   1  10     2080.21     2509.42     99.20 o 
   3   1  10     9409.92    11585.72    432.88 o 
   4   1  10      195.87      207.46     29.30 o 
   5   1  10     1684.48     1621.15     75.85 o 
   6   1  10        0.31      -20.50     39.08 o 
   7   1  10      158.63      236.13     34.48 o 
   8   1  10        2.74        0.01     51.88 o 
   9   1  10      665.16      675.11     50.81 o 
  10   1  10       10.28       43.86     50.05 o 
  -9   2  10      166.56      176.43     29.42 o 
  -8   2  10       61.24       46.68     23.46 o 
  -7   2  10      881.28      849.96     52.52 o 
  -6   2  10        3.74       -8.27     19.04 o 
  -5   2  10      339.94      368.05     22.46 o 
  -4   2  10     4206.71     4243.96    252.36 o 
  -3   2  10     1161.53     1122.47     81.25 o 
  -2   2  10     2804.32     2685.65     84.91 o 
  -1   2  10      460.53      502.37     28.30 o 
   0   2  10     5809.60     6971.18    245.63 o 
   1   2  10       74.85      101.43     30.37 o 
   2   2  10      108.16      122.60     24.82 o 
   3   2  10      927.96      866.83     49.69 o 
   4   2  10      172.08      202.37     29.18 o 
   5   2  10      595.27      611.97     42.94 o 
   6   2  10       37.61       39.92     25.94 o 
   7   2  10      873.18      767.61     50.55 o 
   8   2  10     1962.53     1726.67     81.60 o 
   9   2  10        3.47      -16.47     35.96 o 
  10   2  10      894.24      823.58     84.64 o 
  -9   3  10      653.74      707.40     43.60 o 
  -8   3  10      225.64      229.61     28.76 o 
  -7   3  10       73.36       31.77     26.64 o 
  -6   3  10       45.70       39.66     20.78 o 
  -5   3  10      278.45      261.87     20.13 o 
  -4   3  10      355.78      319.87     49.68 o 
  -3   3  10      127.72      127.21     18.14 o 
  -2   3  10     2356.83     2317.91    124.30 o 
  -1   3  10      715.96      816.74     32.40 o 
   0   3  10       10.27       52.50     11.35 o 
   1   3  10     5282.98     6630.51    319.00 o 
   2   3  10     1950.70     2256.20     91.44 o 
   3   3  10     3388.24     3169.48    121.76 o 
   4   3  10       76.16       78.20     25.42 o 
   5   3  10    12204.69    11027.58    385.91 o 
   6   3  10       95.20       80.37     26.65 o 
   7   3  10       73.37       84.38     27.90 o 
   8   3  10       81.89       92.65     30.44 o 
   9   3  10     1114.82     1151.89     53.19 o 
  10   3  10      816.30      880.10     79.01 o 
  -9   4  10       77.24       98.79     36.55 o 
  -8   4  10      414.83      438.21     56.10 o 
  -7   4  10      464.55      484.32     70.86 o 
  -6   4  10     1079.62     1047.15     49.45 o 
  -5   4  10      100.51       76.31     19.60 o 
  -4   4  10     4576.01     4344.16    262.36 o 
  -3   4  10      258.31      296.30     22.65 o 
  -2   4  10       83.49      123.70     19.66 o 
  -1   4  10      434.92      460.78     29.09 o 
   0   4  10     2227.86     2113.05     58.50 o 
   1   4  10      429.82      436.08     33.31 o 
   2   4  10      784.24      845.03     48.94 o 
   3   4  10     3920.41     3783.97    142.15 o 
   4   4  10       88.96       71.56     24.91 o 
   5   4  10       10.57      -16.68     22.09 o 
   6   4  10      853.62      874.91     52.49 o 
   7   4  10      349.18      395.38     36.57 o 
   8   4  10      456.98      428.10     52.44 o 
   9   4  10        5.89      -11.37     22.26 o 
  10   4  10     2769.93     2679.78     94.18 o 
  -9   5  10      997.74     1248.71     78.15 o 
  -8   5  10       87.07      134.19     40.49 o 
  -7   5  10      355.56      430.49     56.80 o 
  -6   5  10      111.23       74.34     27.74 o 
  -5   5  10       88.55       85.97     35.57 o 
  -4   5  10      121.65      135.46     32.76 o 
  -3   5  10      250.37      223.88     37.96 o 
  -2   5  10     1456.73     1396.98     62.34 o 
  -1   5  10     3643.35     3693.56    137.69 o 
   0   5  10       10.18       -8.37     12.83 o 
   1   5  10     8144.66     8662.90    303.89 o 
   2   5  10       95.86       65.62     24.86 o 
   3   5  10        0.12       -4.11     22.73 o 
   4   5  10      117.27      156.94     39.93 o 
   5   5  10     2414.29     2606.38    201.47 o 
   6   5  10      180.93      182.21     39.37 o 
   7   5  10      547.18      518.52     41.75 o 
   8   5  10      636.55      639.93     37.94 o 
   9   5  10       14.83       43.27     23.47 o 
  10   5  10       23.47       -8.79     23.53 o 
  -8   6  10      434.04      520.21     49.79 o 
  -7   6  10       46.18       75.36     40.77 o 
  -6   6  10       54.29       46.54     25.34 o 
  -5   6  10      135.87      140.73     26.32 o 
  -4   6  10     3768.71     3504.65    135.54 o 
  -3   6  10      706.04      678.84     42.04 o 
  -2   6  10      282.46      290.65     26.68 o 
  -1   6  10       62.40       62.69     17.41 o 
   0   6  10      761.19      707.44     38.79 o 
   1   6  10       36.63       20.26     22.36 o 
   2   6  10       72.90       49.19     24.70 o 
   3   6  10     1116.57     1121.14     58.15 o 
   4   6  10       30.02        2.38     21.65 o 
   5   6  10       28.27       -2.82     21.95 o 
   6   6  10     2420.17     2573.84    120.35 o 
   7   6  10       94.50       96.39     22.26 o 
   8   6  10       31.64       67.67     22.80 o 
   9   6  10      116.37      145.88     26.00 o 
  -8   7  10       17.44       25.31     41.61 o 
  -7   7  10       10.66       59.33     39.08 o 
  -6   7  10      245.00      294.68     48.08 o 
  -5   7  10        2.60        2.41     28.96 o 
  -4   7  10       22.32        8.16     21.70 o 
  -3   7  10      287.09      270.82     28.10 o 
  -2   7  10       99.89       82.49     21.42 o 
  -1   7  10     1535.36     1586.37     69.86 o 
   0   7  10       10.66       17.17     17.22 o 
   1   7  10     4080.68     3973.38    208.92 o 
   2   7  10       31.02        0.50     22.08 o 
   3   7  10       59.36       70.86     32.62 o 
   4   7  10        3.61        9.24     21.75 o 
   5   7  10      519.21      455.82     36.59 o 
   6   7  10        5.21      -24.22     17.82 o 
   7   7  10      997.06      924.27     45.74 o 
   8   7  10      552.11      537.33     35.18 o 
   9   7  10        0.10      -19.68     36.83 o 
  -7   8  10        7.40       18.56     39.93 o 
  -6   8  10     1500.65     1604.42    114.16 o 
  -5   8  10       19.81      -18.07     23.44 o 
  -4   8  10      294.85      341.60     33.23 o 
  -3   8  10       20.21        9.44     21.00 o 
  -2   8  10     2766.01     2647.93    107.26 o 
  -1   8  10      795.13      719.52     43.67 o 
   0   8  10      173.19      185.87     24.74 o 
   1   8  10      136.26      188.95     37.96 o 
   2   8  10       55.99       85.20     32.05 o 
   3   8  10     2408.57     2187.46     90.37 o 
   4   8  10       18.99       -8.25     16.86 o 
   5   8  10      986.03      887.86     42.09 o 
   6   8  10     1081.74      984.29     45.43 o 
   7   8  10        1.18       -0.17     19.63 o 
   8   8  10      708.58      829.49     77.32 o 
   9   8  10      144.57      205.26     50.61 o 
  -7   9  10      137.75      156.90     50.05 o 
  -6   9  10      172.81      153.24     46.39 o 
  -5   9  10       48.00        2.30     25.23 o 
  -4   9  10      238.57      217.95     31.02 o 
  -3   9  10      734.72      699.49     45.99 o 
  -2   9  10      165.68      230.84     56.24 o 
  -1   9  10     2946.55     3026.95    140.17 o 
   0   9  10        2.14      -14.04     19.82 o 
   1   9  10     3626.94     3530.24    190.08 o 
   2   9  10       24.86       10.71     20.12 o 
   3   9  10     4247.38     4193.45    211.31 o 
   4   9  10      631.32      617.45     33.01 o 
   5   9  10        0.07       10.83     22.70 o 
   6   9  10      307.51      361.53     28.26 o 
   7   9  10      756.58      797.15     72.83 o 
   8   9  10       41.30       48.64     37.12 o 
  -6  10  10     1100.67     1259.69    106.29 o 
  -5  10  10       60.99       48.48     28.12 o 
  -4  10  10      264.11      276.48     63.41 o 
  -3  10  10      576.99      562.15     41.32 o 
  -2  10  10      711.01      692.57     44.92 o 
  -1  10  10       53.01       26.85     16.81 o 
   0  10  10      306.91      328.82     46.75 o 
   1  10  10      349.44      375.71     31.87 o 
   2  10  10      197.42      181.40     27.70 o 
   3  10  10     1186.54     1092.92    105.44 o 
   4  10  10     2750.94     2647.65    107.79 o 
   5  10  10       19.70       25.51     21.57 o 
   6  10  10      124.03      118.94     38.80 o 
   7  10  10       43.81       19.40     33.18 o 
   8  10  10      182.41      192.89     48.36 o 
  -6  11  10        7.04       23.90     46.68 o 
  -5  11  10      305.72      236.92     37.17 o 
  -4  11  10        2.20      -41.76     27.84 o 
  -3  11  10       22.12      -20.42     24.57 o 
  -2  11  10       32.88        2.68     40.21 o 
  -1  11  10     2060.56     2189.77     95.72 o 
   0  11  10      450.46      483.54     30.11 o 
   1  11  10     1589.05     1476.80     68.84 o 
   2  11  10     1304.31     1220.45     90.54 o 
   3  11  10     1868.08     1849.42     91.24 o 
   4  11  10       10.97       -0.10     21.17 o 
   5  11  10      601.23      542.68     57.92 o 
   6  11  10      310.39      218.76     44.71 o 
   7  11  10        0.14      -41.61     33.18 o 
  -5  12  10       59.27        7.78     31.08 o 
  -4  12  10      514.21      498.48     73.25 o 
  -3  12  10      535.96      632.17     47.70 o 
  -2  12  10      180.34      184.15     31.83 o 
  -1  12  10       87.93       64.03     42.46 o 
   0  12  10        0.84       15.46     35.15 o 
   1  12  10      638.76      676.34     43.46 o 
   2  12  10      238.88      228.12     28.98 o 
   3  12  10      185.76      153.53     37.68 o 
   4  12  10     1597.73     1520.07    104.60 o 
   5  12  10       39.10       -3.09     32.34 o 
   6  12  10        1.76      -17.43     34.30 o 
   7  12  10      530.51      595.54     70.58 o 
  -3  13  10       85.38       65.37     32.25 o 
  -2  13  10      167.08      175.83     34.44 o 
  -1  13  10      891.43     1004.97     62.52 o 
   0  13  10        6.20      -21.93     36.27 o 
   1  13  10      808.94      933.95     71.00 o 
   2  13  10      906.62      942.52     75.92 o 
   3  13  10      146.88      152.40     39.37 o 
   4  13  10       81.98       53.42     35.43 o 
   5  13  10      230.04      239.00     47.80 o 
  -2  14  10        1.63       -4.78     30.10 o 
  -1  14  10        4.20      -14.62     42.46 o 
   0  14  10       10.29       35.71     42.74 o 
   2  14  10       79.43       96.45     37.68 o 
   3  14  10       87.61       74.51     37.40 o 
   4  14  10      260.39      287.65     51.18 o 
  -2 -10  11      387.20      290.81     38.62 o 
  -1 -10  11       12.60       26.24     33.46 o 
   0 -10  11       47.07       25.45     30.27 o 
   1 -10  11      177.52      141.43     45.55 o 
  -4  -9  11     1107.86     1012.50     62.82 o 
  -3  -9  11       16.54       20.53     27.49 o 
  -2  -9  11     2112.07     1731.83     85.39 o 
  -1  -9  11        9.72        6.14     48.50 o 
   0  -9  11      881.50      980.39    181.78 o 
   1  -9  11       26.55       23.62     35.99 o 
   2  -9  11     1410.15     1455.68    106.85 o 
  -5  -8  11       32.50       17.47     26.53 o 
  -4  -8  11      217.03      171.86     35.15 o 
  -3  -8  11      329.88      225.60     34.40 o 
  -2  -8  11      215.05      152.80     31.00 o 
  -1  -8  11        9.89      -14.17     24.24 o 
   0  -8  11       96.31       71.45     36.27 o 
   1  -8  11      872.14      845.79     76.20 o 
   2  -8  11        3.90      -11.81     34.87 o 
   3  -8  11     1035.38     1018.80    105.16 o 
   4  -8  11       38.29       34.02     45.83 o 
   5  -8  11      206.37      119.22     52.02 o 
  -6  -7  11      874.33      793.01     86.11 o 
  -5  -7  11      116.42       68.31     31.48 o 
  -4  -7  11      411.00      490.62     42.35 o 
  -3  -7  11       13.28       14.51     24.94 o 
  -2  -7  11     7940.00     6479.73    243.36 o 
  -1  -7  11      433.89      403.16     39.25 o 
   0  -7  11        4.55        9.69     25.22 o 
   1  -7  11      481.13      417.55     57.92 o 
   2  -7  11     2563.17     2795.45     92.40 o 
   3  -7  11     1157.45     1073.06     49.82 o 
   4  -7  11       38.63       15.71     30.71 o 
   5  -7  11      398.79      273.31     57.64 o 
   6  -7  11       26.15       74.79     55.67 o 
  -7  -6  11     1033.94      884.77     60.34 o 
  -6  -6  11      130.89      156.20     29.86 o 
  -5  -6  11      566.49      544.67     35.25 o 
  -4  -6  11     2901.18     2455.41     87.44 o 
  -3  -6  11       20.04       22.01     24.31 o 
  -2  -6  11       34.91        2.75     22.71 o 
  -1  -6  11        8.31        6.67     23.60 o 
   0  -6  11      403.20      451.58     55.39 o 
   1  -6  11      563.45      769.73     47.82 o 
   2  -6  11        9.41      -28.33     18.89 o 
   3  -6  11     6178.62     6476.37    193.15 o 
   4  -6  11       85.58       91.68     30.71 o 
   5  -6  11      129.43      134.97     50.89 o 
   6  -6  11      640.68      489.54     68.33 o 
  -7  -5  11        6.33      -20.88     36.51 o 
  -6  -5  11     1790.78     1615.65     65.31 o 
  -5  -5  11       36.38       11.38     19.52 o 
  -4  -5  11      484.64      355.95     28.39 o 
  -3  -5  11       14.40       43.21     23.75 o 
  -2  -5  11     1424.17     1760.46    127.23 o 
  -1  -5  11       72.63       26.10     18.20 o 
   0  -5  11     1884.14     2157.38     73.43 o 
   1  -5  11     4300.95     4967.82    149.61 o 
   2  -5  11      278.26      288.97     32.43 o 
   3  -5  11      100.12       87.21     31.77 o 
   4  -5  11        0.35      -33.92     26.50 o 
   5  -5  11      403.41      399.47     41.35 o 
   6  -5  11       33.56       55.96     49.21 o 
   7  -5  11       21.32       42.18     55.11 o 
  -8  -4  11      117.84      111.10     23.51 o 
  -7  -4  11      180.94      111.34     18.80 o 
  -6  -4  11       55.63       19.76     19.71 o 
  -5  -4  11      352.80      323.22     27.63 o 
  -4  -4  11      715.86      722.07     62.23 o 
  -3  -4  11      482.93      475.97     30.46 o 
  -2  -4  11        6.13       -5.91     14.08 o 
  -1  -4  11      648.34      760.97     32.22 o 
   0  -4  11       41.32       70.87     23.18 o 
   1  -4  11      452.95      582.68     40.07 o 
   2  -4  11       22.56       48.52     23.98 o 
   3  -4  11     6021.53     7575.24    270.50 o 
   4  -4  11      582.96      619.50     45.23 o 
   5  -4  11     1010.94      902.77     95.88 o 
   6  -4  11     2077.68     1734.60     83.21 o 
   7  -4  11      277.25      148.75     57.92 o 
   8  -4  11       63.05      175.46     62.70 o 
  -8  -3  11        1.23      -25.36     18.10 o 
  -7  -3  11       15.33       -5.22     18.51 o 
  -6  -3  11      718.70      648.66     39.66 o 
  -5  -3  11       13.56       -5.01     17.51 o 
  -4  -3  11      585.17      631.11     69.49 o 
  -3  -3  11     1063.93     1162.08     40.71 o 
  -2  -3  11      591.47      763.24     29.99 o 
  -1  -3  11      122.94      166.72     26.17 o 
   0  -3  11     2270.73     2751.68    106.76 o 
   1  -3  11     9499.84    11586.73    402.02 o 
   2  -3  11        0.72       21.58     23.40 o 
   3  -3  11       33.34       11.59     24.86 o 
   4  -3  11       89.60      118.27     29.91 o 
   5  -3  11      782.41      744.05     50.55 o 
   6  -3  11        2.71        3.13     30.54 o 
   7  -3  11        6.64       22.90     53.28 o 
   8  -3  11      466.26      393.37     70.01 o 
  -8  -2  11      256.59      249.52     41.46 o 
  -7  -2  11       15.73       38.19     18.60 o 
  -6  -2  11      239.95      281.88     23.96 o 
  -5  -2  11      115.90       91.75     32.59 o 
  -4  -2  11      245.71      276.90     20.32 o 
  -3  -2  11       45.72       30.14     14.24 o 
  -2  -2  11       58.63       83.45     17.87 o 
  -1  -2  11     1487.46     1683.68     71.26 o 
   0  -2  11       83.96       72.78     25.22 o 
   1  -2  11       76.60       43.95     36.27 o 
   2  -2  11        3.59       -7.58     23.82 o 
   3  -2  11       57.33       51.45     26.45 o 
   4  -2  11      527.45      646.16     71.56 o 
   5  -2  11     2595.99     2876.66    117.60 o 
   6  -2  11     2622.48     2598.61    109.74 o 
   7  -2  11        0.30      -10.83     33.32 o 
   8  -2  11      915.21      730.38     68.33 o 
  -9  -1  11       22.61       69.43     36.08 o 
  -8  -1  11      927.59     1107.01     99.26 o 
  -7  -1  11      147.63      160.82     20.48 o 
  -6  -1  11      366.10      315.65     23.98 o 
  -5  -1  11      208.52      150.34     16.72 o 
  -4  -1  11     3290.77     3322.31    103.98 o 
  -3  -1  11     1447.64     1487.80     47.48 o 
  -2  -1  11       24.43       28.32     16.49 o 
  -1  -1  11     4045.98     4815.42    144.85 o 
   0  -1  11     1343.14     1605.30     69.66 o 
   1  -1  11      852.40     1027.70     65.37 o 
   2  -1  11      254.93      346.41     32.98 o 
   3  -1  11     1558.09     1956.35     85.10 o 
   4  -1  11        7.72       24.07     31.63 o 
   5  -1  11       22.45       51.09     30.37 o 
   6  -1  11      572.95      566.48     46.68 o 
   7  -1  11       67.41       62.05     31.90 o 
   8  -1  11       23.29       20.08     33.29 o 
   9  -1  11      139.97      163.93     59.89 o 
  -9   0  11      483.74      569.03     52.29 o 
  -8   0  11       92.22       31.08     17.86 o 
  -7   0  11      248.03      279.21     27.14 o 
  -6   0  11     1018.53     1005.72     39.38 o 
  -5   0  11      102.89      107.88     17.20 o 
  -4   0  11      531.54      569.36     28.53 o 
  -3   0  11      643.76      734.27     34.84 o 
  -2   0  11       61.43       61.30     15.91 o 
  -1   0  11      568.49      595.88     26.08 o 
   0   0  11      143.31      156.68     26.61 o 
   1   0  11     3751.30     4548.58    166.61 o 
   2   0  11     1710.22     2093.59     90.40 o 
   3   0  11       64.98       74.85     26.12 o 
   4   0  11     3924.12     4167.93    158.26 o 
   5   0  11     2458.53     2538.52    106.07 o 
   6   0  11      303.12      334.76     38.23 o 
   7   0  11       52.67       40.48     31.96 o 
   8   0  11      872.33      754.23     54.84 o 
   9   0  11       94.47       50.09     35.71 o 
  -9   1  11       57.16       71.41     48.22 o 
  -8   1  11      313.05      330.39     55.67 o 
  -7   1  11       76.99       80.01     23.08 o 
  -6   1  11       73.38       57.23     17.26 o 
  -5   1  11     2214.20     2097.10     63.64 o 
  -4   1  11      982.22      925.32     52.96 o 
  -3   1  11       61.16       45.61     16.87 o 
  -2   1  11     1396.74     1467.08     51.67 o 
  -1   1  11     6750.68     7531.52    264.81 o 
   0   1  11      187.44      221.68     28.24 o 
   1   1  11     1520.21     1587.73     71.11 o 
   2   1  11      242.21      300.49     31.42 o 
   3   1  11     1188.20     1434.64     69.29 o 
   4   1  11      116.63       87.25     27.70 o 
   5   1  11        0.49        4.95     26.12 o 
   6   1  11      118.26       75.60     49.63 o 
   7   1  11      167.16      141.10     33.67 o 
   8   1  11       33.89        1.57     30.89 o 
   9   1  11      953.71      889.91     60.87 o 
  -9   2  11        9.47       69.05     33.23 o 
  -8   2  11      196.40      191.01     33.25 o 
  -7   2  11       14.76        6.35     33.76 o 
  -6   2  11      328.25      347.90     28.55 o 
  -5   2  11      245.59      226.62     20.29 o 
  -4   2  11      199.79      208.41     21.52 o 
  -3   2  11     1429.52     1509.94     85.96 o 
  -2   2  11       51.02      103.42     15.69 o 
  -1   2  11      446.02      431.93     33.71 o 
   0   2  11     1218.96     1347.55     62.64 o 
   1   2  11     1884.74     2247.02     92.35 o 
   2   2  11      105.79      121.94     27.14 o 
   3   2  11     1416.05     1508.77     79.15 o 
   4   2  11     5077.16     5155.75    190.67 o 
   5   2  11        6.87      -26.76     24.14 o 
   6   2  11      505.34      487.86     42.81 o 
   7   2  11        1.74      -17.90     26.89 o 
   8   2  11     1262.70     1273.11     94.62 o 
   9   2  11       49.67       35.96     39.51 o 
  -9   3  11      518.42      560.78     55.30 o 
  -8   3  11      243.28      257.83     38.80 o 
  -7   3  11      476.21      457.91     33.40 o 
  -6   3  11     1001.76      997.24     46.94 o 
  -5   3  11     2076.69     1918.39     59.46 o 
  -4   3  11      335.13      361.34     25.90 o 
  -3   3  11     2440.14     2231.40    139.43 o 
  -2   3  11      469.91      426.53     23.35 o 
  -1   3  11     2743.74     2433.06    134.97 o 
   0   3  11        8.81      -22.67     20.96 o 
   1   3  11     3515.74     4069.08    151.79 o 
   2   3  11     1587.40     1813.66     97.71 o 
   3   3  11       76.94       38.35     24.73 o 
   4   3  11      227.46      283.85     34.34 o 
   5   3  11      286.12      243.93     32.87 o 
   6   3  11     1548.17     1304.76     67.89 o 
   7   3  11       12.01      -12.19     27.18 o 
   8   3  11      212.12      237.19     35.88 o 
   9   3  11     1146.54     1097.33     55.78 o 
  -8   4  11      211.86      281.91     35.77 o 
  -7   4  11      114.33       79.33     30.43 o 
  -6   4  11        7.34      -43.62     29.08 o 
  -5   4  11      147.52      125.46     23.32 o 
  -4   4  11       38.26       44.15     17.69 o 
  -3   4  11        7.67       14.23     16.42 o 
  -2   4  11      407.41      397.65     23.78 o 
  -1   4  11     1026.34     1002.69     72.26 o 
   0   4  11     2940.57     2844.87    193.73 o 
   1   4  11       43.87       24.02     23.70 o 
   2   4  11     5341.57     5521.08    200.91 o 
   3   4  11      576.46      631.50     96.30 o 
   4   4  11     4461.13     3972.16    150.60 o 
   5   4  11        1.46        0.79     33.88 o 
   6   4  11     2705.92     2422.99    167.72 o 
   7   4  11      274.18      296.46     37.12 o 
   8   4  11      330.17      302.82     42.04 o 
   9   4  11       55.79       14.86     28.18 o 
  -8   5  11        6.89        6.87     23.76 o 
  -7   5  11     1604.57     1536.11     86.68 o 
  -6   5  11      222.28      247.00     27.02 o 
  -5   5  11      585.94      597.14     34.64 o 
  -4   5  11       77.74       89.90     19.68 o 
  -3   5  11     2145.57     1971.69     83.10 o 
  -2   5  11      111.17      102.92     20.25 o 
  -1   5  11     1481.33     1495.04     95.88 o 
   0   5  11       20.16       36.27     29.52 o 
   1   5  11     1521.48     1504.14     69.24 o 
   2   5  11      356.59      353.86     34.86 o 
   3   5  11        1.63        6.41     27.13 o 
   4   5  11       39.08       90.39     25.66 o 
   5   5  11      850.43      866.88     56.10 o 
   6   5  11       35.95       71.85     27.18 o 
   8   5  11      280.15      290.69     30.42 o 
   9   5  11     3382.54     3298.17    110.72 o 
  -8   6  11      550.91      537.28     71.28 o 
  -7   6  11      166.98      169.71     27.38 o 
  -6   6  11       10.83       -9.82     32.87 o 
  -5   6  11      176.78      174.74     28.73 o 
  -4   6  11      106.30       77.24     23.16 o 
  -3   6  11     2070.19     1863.74     94.06 o 
  -2   6  11      102.63       88.18     34.02 o 
  -1   6  11      395.79      402.37     48.93 o 
   0   6  11      626.87      621.13     56.80 o 
   1   6  11        2.38      -31.59     22.83 o 
   2   6  11     5351.30     5274.56    192.65 o 
   3   6  11        0.15       16.96     23.98 o 
   4   6  11       76.41       73.57     24.69 o 
   5   6  11      497.14      509.50     53.71 o 
   6   6  11     3268.36     2953.87    118.20 o 
   7   6  11      195.65      147.51     25.84 o 
   8   6  11       54.10       33.63     22.62 o 
   9   6  11      148.05      166.80     28.59 o 
  -7   7  11     1392.26     1426.14     99.26 o 
  -6   7  11      112.74       85.93     27.62 o 
  -5   7  11       30.97       69.62     24.92 o 
  -4   7  11       52.80        2.45     22.17 o 
  -3   7  11     4145.25     3827.31    147.29 o 
  -2   7  11      179.77      175.71     24.64 o 
  -1   7  11      865.43      900.91     73.39 o 
   0   7  11      995.29      940.27     75.08 o 
   1   7  11      143.82      137.22     36.27 o 
   2   7  11      592.90      707.27     44.71 o 
   3   7  11        5.86      -32.20     23.54 o 
   4   7  11       11.99      -14.69     11.36 o 
   5   7  11      252.24      266.12     67.62 o 
   6   7  11       31.32       29.71     20.29 o 
   7   7  11     3252.95     3210.19    105.71 o 
   8   7  11      193.41      230.11     28.17 o 
   9   7  11       49.55       79.86     44.99 o 
  -7   8  11       23.41       -1.68     28.62 o 
  -6   8  11       82.85       57.97     28.53 o 
  -5   8  11      197.96      176.53     30.15 o 
  -4   8  11       25.69       16.83     22.86 o 
  -3   8  11       54.93       28.20     22.56 o 
  -2   8  11     1727.72     1484.45     69.55 o 
  -1   8  11       99.13       64.95     38.52 o 
   0   8  11      971.51      976.82     77.32 o 
   1   8  11       44.80       52.30     33.46 o 
   2   8  11     1806.80     1799.00    110.50 o 
   3   8  11      319.81      302.27     45.55 o 
   4   8  11       32.25       -0.74     24.14 o 
   5   8  11      319.06      354.24     28.31 o 
   6   8  11      627.91      637.38     36.47 o 
   7   8  11        3.19      -29.95     19.96 o 
   8   8  11       17.74       21.37     40.21 o 
  -7   9  11      922.23     1040.64    150.15 o 
  -6   9  11        2.65      -18.72     26.90 o 
  -5   9  11      579.85      692.83     48.06 o 
  -4   9  11        4.74      -10.43     46.25 o 
  -3   9  11      143.49      193.26     29.24 o 
  -2   9  11      100.02       57.98     23.34 o 
  -1   9  11      455.57      451.86     54.55 o 
   0   9  11      239.60      251.10     46.39 o 
   1   9  11      306.52      229.16     43.86 o 
   2   9  11     6991.86     6888.95    348.67 o 
   3   9  11      240.06      284.39     86.18 o 
   4   9  11       18.80        1.93     18.78 o 
   5   9  11        8.20      -20.48     18.06 o 
   6   9  11       70.42       52.24     21.63 o 
   7   9  11     1097.53     1203.74     94.76 o 
   8   9  11        5.56      -50.19     33.46 o 
  -6  10  11       24.57        8.28     30.04 o 
  -5  10  11        2.95        8.78     26.73 o 
  -4  10  11      139.31      150.44     30.52 o 
  -3  10  11        2.38      -18.98     23.48 o 
  -2  10  11      866.23      873.83     61.30 o 
  -1  10  11       40.02       11.51     22.21 o 
   0  10  11      387.41      414.97     35.19 o 
   1  10  11       86.69      109.68     25.09 o 
   2  10  11      392.98      413.66     35.15 o 
   3  10  11     1920.07     1911.96     83.90 o 
   4  10  11     2280.73     2238.14    108.68 o 
   5  10  11      724.11      756.65     39.29 o 
   6  10  11        6.01      -47.24     31.49 o 
   7  10  11       88.20       78.45     38.80 o 
   8  10  11        8.68       21.37     39.37 o 
  -5  11  11     1797.82     1867.05    155.49 o 
  -4  11  11      101.61      119.67     30.80 o 
  -3  11  11       60.12       58.40     26.86 o 
  -2  11  11      266.64      361.88     53.14 o 
  -1  11  11       86.51       89.98     41.90 o 
   0  11  11      101.98       89.44     25.47 o 
   1  11  11      637.65      621.01     42.32 o 
   2  11  11      654.64      774.88     48.54 o 
   3  11  11      552.74      577.12     41.25 o 
   4  11  11       65.36       70.33     25.34 o 
   5  11  11     2024.07     1974.74    127.66 o 
   6  11  11      166.02      158.31     40.77 o 
   7  11  11      203.61      201.33     47.52 o 
  -4  12  11      542.71      611.23     49.40 o 
  -3  12  11        0.87      -79.43     61.44 o 
  -2  12  11       58.15       17.15     43.02 o 
  -1  12  11       69.01       64.67     43.02 o 
   0  12  11     1620.59     1982.89    128.22 o 
   1  12  11      372.78      433.30    111.35 o 
   2  12  11      160.03      190.61     29.21 o 
   3  12  11     1508.98     1564.75     74.06 o 
   4  12  11      571.77      580.92     61.30 o 
   5  12  11      228.18      282.87     48.64 o 
   6  12  11       17.80       21.65     36.83 o 
  -3  13  11      118.19      123.72     48.64 o 
  -2  13  11      316.34      364.13     60.45 o 
  -1  13  11      102.87       49.21     44.15 o 
   0  13  11       10.06       -6.75     41.33 o 
   1  13  11      359.41      431.52     50.05 o 
   2  13  11        4.29      -31.21     22.62 o 
   3  13  11        1.04      -23.34     29.81 o 
   4  13  11       45.21      100.94     39.37 o 
   5  13  11      632.55      618.60     66.92 o 
  -1  14  11      221.40      299.74     57.08 o 
   0  14  11      860.45     1027.16     87.73 o 
   2  14  11      427.87      474.07     56.80 o 
   3  14  11      979.45     1133.72     90.82 o 
  -3  -9  12        1.85      -17.55     26.30 o 
  -2  -9  12      195.01      195.94     35.76 o 
  -1  -9  12      821.08      704.82     54.01 o 
   0  -9  12       58.60       64.11     38.80 o 
   1  -9  12        2.70       -7.03     36.27 o 
   2  -9  12      766.63      674.27     75.08 o 
  -4  -8  12       21.91       23.48     28.03 o 
  -3  -8  12     2958.25     2345.47    106.67 o 
  -2  -8  12        0.41      -18.49     25.87 o 
  -1  -8  12      888.01      926.23    110.08 o 
   0  -8  12       39.07       -0.56     35.15 o 
   1  -8  12      812.26      725.17     73.39 o 
   2  -8  12       20.02       16.03     39.65 o 
   3  -8  12      846.25      871.10     86.04 o 
   4  -8  12       14.10       68.05     49.21 o 
  -5  -7  12      326.67      337.28     46.39 o 
  -4  -7  12       46.04       23.89     31.91 o 
  -3  -7  12       68.79       41.22     26.54 o 
  -2  -7  12       86.43       64.13     39.22 o 
  -1  -7  12      140.07      110.79     29.63 o 
   0  -7  12       65.44       -8.72     33.74 o 
   1  -7  12       17.95        0.56     37.68 o 
   2  -7  12      718.16      767.58     50.27 o 
   3  -7  12        7.55      -32.31     25.31 o 
   4  -7  12      871.23      893.02     68.47 o 
   5  -7  12      305.51      148.46     53.42 o 
  -6  -6  12        0.55      -17.11     21.12 o 
  -5  -6  12     1642.62     1672.91     78.10 o 
  -4  -6  12        6.18      -26.89     22.60 o 
  -3  -6  12      614.73      566.81     44.92 o 
  -2  -6  12      260.35      215.68     33.37 o 
  -1  -6  12     3195.56     3691.77    148.72 o 
   0  -6  12      602.13      653.75     66.64 o 
   1  -6  12       52.40       77.04     22.55 o 
   2  -6  12     1042.98     1139.80     56.90 o 
   3  -6  12      953.09      950.77     63.85 o 
   4  -6  12      728.04      716.76     66.64 o 
   5  -6  12       27.83      -14.06     47.52 o 
   6  -6  12       96.17       57.36     54.55 o 
  -7  -5  12      250.42      222.05     26.54 o 
  -6  -5  12      694.27      736.52     41.88 o 
  -5  -5  12       83.51       83.50     22.89 o 
  -4  -5  12        7.44        9.49     20.16 o 
  -3  -5  12      966.07      906.63     55.87 o 
  -2  -5  12       32.88        8.20     24.25 o 
  -1  -5  12        2.52      -13.50     31.49 o 
   0  -5  12     1942.32     2387.86     80.80 o 
   1  -5  12      100.58      155.04     23.58 o 
   2  -5  12     1929.53     2247.80     94.74 o 
   3  -5  12       99.43      134.36     31.06 o 
   4  -5  12     2123.83     2183.42     95.93 o 
   5  -5  12      598.12      544.43     47.51 o 
   6  -5  12      151.74       95.88     38.19 o 
  -7  -4  12       86.15       57.04     26.87 o 
  -6  -4  12      340.25      311.55     34.82 o 
  -5  -4  12     2611.18     2374.94     85.33 o 
  -4  -4  12      376.20      379.98     29.26 o 
  -3  -4  12      456.55      361.65     36.37 o 
  -2  -4  12      167.00      160.61     35.71 o 
  -1  -4  12     3494.61     3923.18    120.59 o 
   0  -4  12      442.84      515.28     38.36 o 
   1  -4  12      373.16      502.48     39.78 o 
   2  -4  12     1889.50     2205.22    112.75 o 
   3  -4  12       28.09       22.69     27.46 o 
   4  -4  12        1.23       29.74     37.96 o 
   5  -4  12      105.65      154.39     34.51 o 
   6  -4  12      174.57      170.94     38.70 o 
   7  -4  12     1091.82      960.16    101.23 o 
  -8  -3  12      540.35      644.63     36.19 o 
  -7  -3  12      586.60      636.87     39.33 o 
  -6  -3  12      301.23      269.97     29.47 o 
  -5  -3  12      812.59      699.09     34.71 o 
  -4  -3  12      659.36      645.98     50.33 o 
  -3  -3  12      274.51      316.78     26.15 o 
  -2  -3  12       66.83       45.25     19.02 o 
  -1  -3  12       15.39      -12.59     26.01 o 
   0  -3  12     4615.64     5416.51    233.80 o 
   1  -3  12        0.32        8.86     24.04 o 
   2  -3  12      193.97      273.73     33.54 o 
   3  -3  12     2856.23     3290.33    129.53 o 
   4  -3  12     1939.60     2194.59    111.35 o 
   5  -3  12      204.14      283.67     44.71 o 
   6  -3  12      617.25      470.95     71.42 o 
   7  -3  12     2187.35     1918.29    116.41 o 
   8  -3  12       87.07        1.97     57.92 o 
  -8  -2  12       13.78       11.17     32.71 o 
  -7  -2  12       69.51       55.28     20.34 o 
  -6  -2  12      152.17      119.95     23.17 o 
  -5  -2  12     1798.29     1846.26     70.17 o 
  -4  -2  12      137.12      118.80     16.22 o 
  -3  -2  12     1970.73     2027.74     89.50 o 
  -2  -2  12     2727.84     3016.82    114.32 o 
  -1  -2  12      579.23      642.76     40.83 o 
   0  -2  12     4728.95     5730.57    206.08 o 
   1  -2  12     1780.26     2001.87     90.26 o 
   2  -2  12       70.09      171.00     29.38 o 
   3  -2  12        0.47       15.31     26.16 o 
   4  -2  12      376.65      393.86     40.06 o 
   5  -2  12     1372.31     1395.02     72.57 o 
   6  -2  12        6.47       -9.97     50.05 o 
   7  -2  12       56.29       17.55     34.44 o 
   8  -2  12      367.59      294.66     45.63 o 
  -8  -1  12      849.13     1102.94     71.08 o 
  -7  -1  12      498.29      526.61     31.17 o 
  -6  -1  12       29.37        6.25     18.75 o 
  -5  -1  12      150.15      159.85     19.57 o 
  -4  -1  12        7.77       35.51     16.58 o 
  -3  -1  12      196.10      157.17     17.97 o 
  -2  -1  12     1485.21     1587.15    107.13 o 
  -1  -1  12      373.06      411.98     33.86 o 
   0  -1  12      482.98      534.30     38.03 o 
   1  -1  12      208.02      265.12     32.27 o 
   2  -1  12      168.45      215.99     41.61 o 
   3  -1  12      843.26     1098.65     60.24 o 
   4  -1  12     1005.81     1280.19     67.20 o 
   5  -1  12      389.86      366.56     40.11 o 
   6  -1  12      621.86      583.68     48.63 o 
   7  -1  12     1523.58     1556.28     80.22 o 
   8  -1  12      237.76      210.76     41.53 o 
  -8   0  12       33.30       44.85     31.41 o 
  -7   0  12      377.04      450.58     43.86 o 
  -6   0  12      364.19      362.58     25.02 o 
  -5   0  12      208.09      199.26     20.15 o 
  -4   0  12      270.57      261.47     20.32 o 
  -3   0  12     1979.45     2087.10     70.56 o 
  -2   0  12     1873.82     1992.17    113.88 o 
  -1   0  12      182.30      203.63     28.53 o 
   0   0  12     5498.70     6862.66    244.14 o 
   1   0  12      398.70      512.23     47.80 o 
   2   0  12      273.71      338.40     34.95 o 
   3   0  12       15.13       23.23     25.74 o 
   4   0  12       21.73       67.11     28.13 o 
   5   0  12      527.88      620.60     47.38 o 
   6   0  12       45.04       62.10     31.89 o 
   7   0  12      250.55      337.07     43.06 o 
   8   0  12      900.98      768.46     57.85 o 
   9   0  12       46.65       25.65     47.38 o 
  -8   1  12      219.35      303.38     39.94 o 
  -7   1  12      254.39      231.45     28.20 o 
  -6   1  12      227.04      209.32     21.21 o 
  -5   1  12      412.38      395.51     24.68 o 
  -4   1  12      221.40      197.71     18.96 o 
  -3   1  12        0.14      -22.49     15.00 o 
  -2   1  12      377.06      356.82     41.05 o 
  -1   1  12      286.92      286.08     31.21 o 
   0   1  12        6.35       -5.74     27.98 o 
   1   1  12     4069.59     4680.23    172.37 o 
   2   1  12     1745.95     1869.11     81.98 o 
   3   1  12     2317.43     2610.94    107.66 o 
   4   1  12       43.20       62.68     51.18 o 
   5   1  12     3040.58     3419.96    135.89 o 
   6   1  12      205.10      133.13     34.82 o 
   7   1  12       49.12       29.22     32.66 o 
   8   1  12        1.73       -6.23     33.57 o 
   9   1  12      575.79      518.00     51.67 o 
  -8   2  12      160.27      203.65     28.40 o 
  -7   2  12     1960.38     2021.08     75.94 o 
  -6   2  12      435.10      398.53     30.48 o 
  -5   2  12      599.62      603.81     29.30 o 
  -4   2  12     3513.45     3572.98    207.18 o 
  -3   2  12      573.34      527.04     28.91 o 
  -2   2  12      259.05      201.61     36.83 o 
  -1   2  12       16.55       11.24     22.76 o 
   0   2  12     4945.02     5677.39    205.07 o 
   1   2  12      118.53      168.50     63.83 o 
   2   2  12      125.99      124.67     57.78 o 
   3   2  12     2986.48     3339.64    130.72 o 
   4   2  12       33.79       45.39     26.95 o 
   5   2  12       14.04      -19.42     26.50 o 
   6   2  12      221.40      196.68     35.31 o 
   7   2  12      480.88      547.48     47.87 o 
   8   2  12      165.57      172.09     38.39 o 
   9   2  12        0.34      -27.74     34.42 o 
  -8   3  12       14.56       24.05     24.13 o 
  -7   3  12      224.78      193.78     35.67 o 
  -6   3  12        2.35       -3.17     20.60 o 
  -5   3  12      490.75      546.75     27.92 o 
  -4   3  12        0.43      -28.79     19.19 o 
  -3   3  12       49.55       47.43     16.78 o 
  -2   3  12     2088.72     1965.74    116.13 o 
  -1   3  12     1252.25     1103.64     77.61 o 
   0   3  12      223.98      310.21     32.27 o 
   1   3  12     6699.72     7197.43    256.87 o 
   2   3  12     1316.80     1416.23    101.51 o 
   3   3  12      219.87      197.53     32.35 o 
   4   3  12        0.22        1.33     25.54 o 
   5   3  12     1418.43     1650.90     79.11 o 
   6   3  12        5.22       17.07     29.01 o 
   7   3  12      118.41       68.68     42.18 o 
   8   3  12        5.70       -2.55     30.83 o 
   9   3  12       92.77      101.34     35.99 o 
  -8   4  12        1.60      -17.76     23.08 o 
  -7   4  12       14.45       17.93     22.23 o 
  -6   4  12      154.06      174.03     24.37 o 
  -5   4  12      486.41      454.07     30.49 o 
  -4   4  12     3882.27     3580.94    195.56 o 
  -3   4  12       31.00        9.33     20.96 o 
  -2   4  12     1065.62      932.12     71.98 o 
  -1   4  12       12.22        4.78     30.65 o 
   0   4  12     1962.26     1882.26     81.47 o 
   1   4  12        6.82      121.28     41.61 o 
   2   4  12      542.05      589.13     43.38 o 
   3   4  12     1240.17     1278.71    103.47 o 
   4   4  12       27.94      -17.97     26.05 o 
   5   4  12      404.72      256.20     34.71 o 
   6   4  12     2120.80     1816.96     85.89 o 
   7   4  12      219.70      255.25     37.19 o 
   8   4  12        6.08       27.96     39.37 o 
   9   4  12       61.06        1.98     26.19 o 
  -8   5  12        0.91      -17.83     25.11 o 
  -7   5  12      108.30      126.40     30.59 o 
  -6   5  12      286.23      315.05     29.49 o 
  -5   5  12       33.60        4.34     20.71 o 
  -4   5  12      231.14      192.31     23.29 o 
  -3   5  12      211.60      181.59     27.22 o 
  -2   5  12      378.47      354.85     47.52 o 
  -1   5  12      239.45      186.14     38.80 o 
   0   5  12      970.71      878.97     70.58 o 
   1   5  12     6841.25     6631.91    238.67 o 
   2   5  12        2.41      -10.96     25.13 o 
   3   5  12     5302.23     4739.81    176.36 o 
   4   5  12       32.79       10.46     24.97 o 
   5   5  12     2247.70     2222.42     96.23 o 
   6   5  12        2.17       25.50     29.81 o 
   7   5  12     1521.19     1565.78     79.52 o 
   8   5  12     1588.60     1563.86    113.18 o 
   9   5  12      238.17      282.69     32.72 o 
  -7   6  12       24.63       32.76     24.18 o 
  -6   6  12      785.70      772.40     41.94 o 
  -5   6  12      213.52      185.65     24.38 o 
  -4   6  12      739.66      648.88     43.33 o 
  -3   6  12      250.45      209.76     43.86 o 
  -2   6  12     1088.57     1001.85     77.89 o 
  -1   6  12      369.20      378.19     47.24 o 
   0   6  12        6.47       30.93     31.77 o 
   1   6  12      942.14      955.42     57.64 o 
   2   6  12       14.96       26.92     26.20 o 
   3   6  12      542.89      547.55     41.79 o 
   4   6  12        6.26       34.79     25.99 o 
   5   6  12      325.76      377.02     37.43 o 
   6   6  12     1713.05     1465.48    249.55 o 
   7   6  12       57.26       27.17     26.30 o 
   8   6  12     1289.76     1164.43     56.09 o 
   9   6  12        0.05      -25.96     38.86 o 
  -7   7  12      124.41      111.25     26.75 o 
  -6   7  12      168.30      170.92     31.31 o 
  -5   7  12        9.57       39.10     24.88 o 
  -4   7  12      323.00      332.72     33.40 o 
  -3   7  12     2591.98     2522.76    147.34 o 
  -2   7  12      217.92      142.28     39.93 o 
  -1   7  12     1906.85     1950.84    120.35 o 
   0   7  12      231.68      213.14     42.18 o 
   1   7  12     2413.36     2237.64    132.16 o 
   2   7  12      217.66      229.23     31.99 o 
   3   7  12     2075.44     2219.60     94.84 o 
   4   7  12      262.52      308.69     68.19 o 
   5   7  12       65.42       28.32     39.22 o 
   6   7  12      161.18      196.24     32.22 o 
   7   7  12      266.36      268.28     29.76 o 
   8   7  12       70.00       49.81     24.81 o 
  -7   8  12       10.42       21.26     29.61 o 
  -6   8  12     1566.11     1585.78    194.58 o 
  -5   8  12      138.41      123.76     29.18 o 
  -4   8  12      248.20      190.85     29.53 o 
  -3   8  12       21.16      -17.15     36.83 o 
  -2   8  12     1407.28     1376.95     97.85 o 
  -1   8  12      338.30      342.76     49.49 o 
   0   8  12       44.68       30.93     36.27 o 
   1   8  12      320.44      400.40     50.89 o 
   2   8  12       18.02       47.24     35.43 o 
   3   8  12      317.01      304.87     35.06 o 
   4   8  12      793.21      392.53     46.39 o 
   5   8  12      218.52      213.50     31.67 o 
   6   8  12      697.32      747.05     47.11 o 
   7   8  12       44.29       58.98     23.22 o 
   8   8  12      532.60      502.43     51.97 o 
  -6   9  12      183.74      205.25     55.96 o 
  -5   9  12        2.37      -17.59     25.61 o 
  -4   9  12       72.02      107.97     41.90 o 
  -3   9  12       16.77      -14.62     35.15 o 
  -2   9  12        1.51      -25.87     36.83 o 
  -1   9  12     2452.18     2559.88    150.99 o 
   0   9  12       15.49       -7.59     34.30 o 
   1   9  12     1152.56     1228.20     89.98 o 
   2   9  12       13.38      -12.65     33.18 o 
   3   9  12     1605.86     1716.61    111.91 o 
   4   9  12      227.92      202.30     25.38 o 
   5   9  12      428.81      370.38     30.59 o 
   6   9  12      580.06      466.44     33.34 o 
   7   9  12       33.41       24.65     22.81 o 
   8   9  12        1.71      -25.31     37.68 o 
  -5  10  12        0.44      -38.88     25.92 o 
  -4  10  12      664.23      727.98     70.86 o 
  -3  10  12      432.64      449.61     58.49 o 
  -2  10  12      671.55      663.31     68.33 o 
  -1  10  12       55.38       55.39     39.65 o 
   0  10  12      149.58      240.69     47.24 o 
   1  10  12     2092.21     2203.34    135.53 o 
   2  10  12      171.16      201.18     30.24 o 
   3  10  12      612.72      598.20     44.00 o 
   4  10  12      982.33      962.73     55.87 o 
   5  10  12        1.07      -31.70     23.94 o 
   6  10  12        0.07       24.22     22.17 o 
   7  10  12       57.96       38.24     38.52 o 
  -5  11  12      389.68      397.03     60.17 o 
  -4  11  12       17.07       -5.62     42.18 o 
  -3  11  12      175.10      149.87     48.08 o 
  -2  11  12        7.71        1.69     40.77 o 
  -1  11  12     4083.40     4070.39    222.70 o 
   0  11  12       93.84       99.59     26.88 o 
   1  11  12     1350.68     1449.09     92.09 o 
   2  11  12      451.07      476.72     39.13 o 
   3  11  12      870.51      844.31     53.25 o 
   4  11  12        2.69       32.04     24.94 o 
   5  11  12      823.73      827.24     77.61 o 
   6  11  12      211.35      189.80     46.68 o 
  -3  12  12      197.72      296.08     55.96 o 
  -2  12  12       38.09       66.64     46.68 o 
  -1  12  12       21.48       32.05     41.05 o 
   0  12  12      357.19      394.50     56.80 o 
   1  12  12      393.00      376.97     58.77 o 
   2  12  12      549.97      500.08     41.09 o 
   3  12  12        2.26      -12.59     23.34 o 
   4  12  12      613.02      659.37     67.20 o 
   5  12  12        3.56       32.34     36.27 o 
  -2  13  12      301.18      261.50     57.36 o 
  -1  13  12       12.24       28.12     43.02 o 
   0  13  12      264.10      319.42     56.24 o 
   1  13  12     1631.34     1942.40    128.78 o 
   2  13  12      442.15      502.44     71.84 o 
   3  13  12       49.84       70.01     37.40 o 
   4  13  12       80.54       53.99     38.52 o 
  -3  -8  13      182.48      155.43     44.29 o 
  -2  -8  13        2.01      -25.65     26.21 o 
  -1  -8  13       64.41       61.02     40.49 o 
   0  -8  13       39.20      -13.78     36.55 o 
   1  -8  13      225.76      194.86     51.18 o 
   2  -8  13        1.24      -46.39     39.93 o 
  -4  -7  13      107.98      122.45     32.61 o 
  -3  -7  13        0.15      -22.38     26.66 o 
  -2  -7  13     2708.56     2392.05    108.24 o 
  -1  -7  13       27.42      -19.12     34.59 o 
   0  -7  13      451.86      400.40     58.77 o 
   1  -7  13     1239.49     1482.95    109.38 o 
   2  -7  13     1053.60     1046.56     91.38 o 
   3  -7  13      212.48      298.70     32.22 o 
   4  -7  13      107.77      133.00     38.51 o 
  -5  -6  13      488.75      482.73     35.99 o 
  -4  -6  13      652.01      576.41     47.79 o 
  -3  -6  13        8.07       -7.99     25.30 o 
  -2  -6  13        2.81      -35.26     23.51 o 
  -1  -6  13      617.45      655.15     69.73 o 
   0  -6  13       82.61      125.69     43.30 o 
   1  -6  13        2.62      -20.53     35.71 o 
   2  -6  13       22.99       54.35     29.74 o 
   3  -6  13     1523.32     1569.59     64.22 o 
   4  -6  13      257.66      340.92     41.12 o 
   5  -6  13      473.26      585.32     53.99 o 
  -6  -5  13     1329.29     1267.84     58.82 o 
  -5  -5  13        0.39      -12.36     20.45 o 
  -4  -5  13     3300.90     2799.75    120.89 o 
  -3  -5  13      321.24      295.58     36.88 o 
  -2  -5  13     1435.90     1447.80    105.44 o 
  -1  -5  13        8.21      -22.78     36.55 o 
   0  -5  13     3204.24     3768.87    146.39 o 
   1  -5  13     3054.84     3275.31    106.75 o 
   2  -5  13       67.34       87.73     44.43 o 
   3  -5  13      267.37      332.26     39.01 o 
   4  -5  13        0.44      -10.41     34.44 o 
   5  -5  13      181.17      140.57     54.27 o 
   6  -5  13      170.70      160.45     41.26 o 
  -6  -4  13     1171.65     1057.52     46.60 o 
  -5  -4  13      210.25      193.04     26.54 o 
  -4  -4  13       89.56       71.28     27.64 o 
  -3  -4  13       92.23       12.80     26.14 o 
  -2  -4  13      326.22      500.78     60.17 o 
  -1  -4  13     1438.37     1829.76     92.96 o 
   0  -4  13       21.36       -3.00     25.32 o 
   1  -4  13     3341.20     3819.27    146.43 o 
   2  -4  13       88.38      152.25     31.55 o 
   3  -4  13      737.71      827.09     53.03 o 
   5  -4  13     2480.72     2394.63    105.87 o 
   6  -4  13     1593.31     1411.16     78.54 o 
  -7  -3  13        6.41        5.69     20.42 o 
  -6  -3  13      145.45      136.86     26.61 o 
  -5  -3  13       16.47      -12.36     17.83 o 
  -4  -3  13     1097.86     1187.01     66.31 o 
  -3  -3  13      484.18      504.16     60.45 o 
  -2  -3  13       18.26      -11.74     22.58 o 
  -1  -3  13     2098.55     2304.56     93.44 o 
   0  -3  13     1852.17     2055.82     86.67 o 
   1  -3  13      728.60      925.87     54.83 o 
   2  -3  13        7.55       18.53     46.54 o 
   3  -3  13      740.73      954.49     58.71 o 
   4  -3  13       95.85      130.66     33.59 o 
   5  -3  13       12.78       17.46     33.37 o 
   6  -3  13      508.69      406.67     46.84 o 
   7  -3  13        2.42       -9.07     52.58 o 
  -7  -2  13      149.60      149.60     23.53 o 
  -6  -2  13      451.95      466.17     30.22 o 
  -5  -2  13       98.47      103.97     22.33 o 
  -4  -2  13      245.08      188.39     46.39 o 
  -3  -2  13       44.23       29.49     25.45 o 
  -2  -2  13      259.82      263.15     59.05 o 
  -1  -2  13      383.86      405.47     34.87 o 
   0  -2  13       55.44       -0.26     25.54 o 
   1  -2  13     6151.93     8036.69    285.30 o 
   2  -2  13     1672.38     2132.89     92.64 o 
   3  -2  13        0.30       13.94     28.66 o 
   4  -2  13     1413.03     2252.85     99.21 o 
   5  -2  13     1480.48     1601.12     88.57 o 
   6  -2  13      579.65      496.93     49.50 o 
   7  -2  13       88.55      150.69     40.07 o 
  -7  -1  13       79.71       56.19     23.95 o 
  -6  -1  13       99.62       83.74     23.09 o 
  -5  -1  13      332.81      294.95     28.52 o 
  -4  -1  13     1917.75     1857.41    105.58 o 
  -3  -1  13      453.72      511.59     37.97 o 
  -2  -1  13      855.26      936.62     70.58 o 
  -1  -1  13     8335.04     9172.45    321.39 o 
   0  -1  13      268.02      364.73     33.98 o 
   1  -1  13      373.41      421.35     37.19 o 
   2  -1  13      405.45      514.30     49.63 o 
   3  -1  13     2066.07     2392.18    102.09 o 
   4  -1  13      286.52      514.28     64.95 o 
   5  -1  13        3.81      -33.45     30.46 o 
   6  -1  13      787.00      703.10     77.89 o 
   7  -1  13      455.12      427.62     48.13 o 
   8  -1  13        0.39      -20.17     36.90 o 
  -8   0  13        8.26       25.11     31.61 o 
  -7   0  13      203.58      254.04     56.38 o 
  -6   0  13      375.36      362.09     30.13 o 
  -5   0  13        5.83       -8.17     16.27 o 
  -4   0  13        7.12      -30.84     20.56 o 
  -3   0  13      960.13      870.26     67.20 o 
  -2   0  13       22.45       39.65     30.65 o 
  -1   0  13     1682.18     1917.59     81.79 o 
   0   0  13       15.98       -6.96     23.03 o 
   1   0  13      181.43      260.08     40.35 o 
   2   0  13      149.71      199.38     31.52 o 
   3   0  13     1478.86     1778.51     82.07 o 
   4   0  13     4518.70     5649.84    210.15 o 
   5   0  13      390.95      418.10     43.94 o 
   6   0  13       69.97       26.37     34.39 o 
   7   0  13        4.34      -10.09     34.64 o 
   8   0  13      553.90      596.83     55.12 o 
  -8   1  13      604.08      663.55     52.67 o 
  -7   1  13        1.00      -16.44     27.54 o 
  -6   1  13      847.24      820.22     58.81 o 
  -5   1  13     1573.07     1479.78     68.49 o 
  -4   1  13      991.33      865.12     53.85 o 
  -3   1  13      429.39      408.84     45.83 o 
  -2   1  13     1547.58     1568.43     97.29 o 
  -1   1  13     3072.48     3406.74    129.70 o 
   0   1  13        3.76        5.64     23.78 o 
   1   1  13      895.43     1027.97     55.78 o 
   2   1  13       11.69       36.67     26.07 o 
   3   1  13      169.35      158.59     32.19 o 
   4   1  13       15.58      -14.73     28.23 o 
   5   1  13        0.39      -23.52     35.85 o 
   6   1  13      333.59      365.81     43.69 o 
   7   1  13       50.14       24.58     35.01 o 
   8   1  13      208.15      236.22     44.80 o 
  -8   2  13      315.97      370.52     43.06 o 
  -7   2  13        0.45      -12.11     22.36 o 
  -6   2  13        1.54      -14.51     20.51 o 
  -5   2  13        8.85       -3.34     23.87 o 
  -4   2  13      141.73      129.91     37.12 o 
  -3   2  13     1038.04      829.77     67.20 o 
  -2   2  13        0.01       14.90     28.68 o 
  -1   2  13     1224.66     1222.25     60.18 o 
   0   2  13     1897.97     2062.04     87.44 o 
   1   2  13      799.64      922.63     53.20 o 
   2   2  13      711.77      786.82     49.86 o 
   3   2  13     2989.20     3331.47    186.42 o 
   4   2  13     2785.27     3247.95    130.03 o 
   5   2  13        0.93      -23.23     28.43 o 
   6   2  13      715.79      857.15     58.11 o 
   7   2  13      205.50      199.79     38.96 o 
   8   2  13      246.15      223.32     43.72 o 
  -7   3  13      412.09      415.97     33.67 o 
  -6   3  13      848.53      848.80     44.63 o 
  -5   3  13      605.59      543.52     33.27 o 
  -4   3  13       90.36       57.64     36.83 o 
  -3   3  13     2625.46     2107.46    124.00 o 
  -2   3  13      635.12      544.37     52.58 o 
  -1   3  13        3.68       12.93     30.09 o 
   0   3  13       20.67        2.29     24.53 o 
   1   3  13     1892.38     1942.89     84.99 o 
   2   3  13      436.32      467.49     64.67 o 
   3   3  13        0.00       28.74     26.15 o 
   5   3  13      371.75      410.07     41.84 o 
   6   3  13      121.64      150.82     36.19 o 
   7   3  13      238.30      235.36     40.07 o 
   8   3  13      349.27      402.10     71.84 o 
  -7   4  13      103.65       74.06     24.54 o 
  -6   4  13       40.75       36.59     21.63 o 
  -5   4  13      312.36      263.19     46.96 o 
  -4   4  13       46.43       15.18     34.30 o 
  -3   4  13       40.39       62.70     34.59 o 
  -2   4  13      132.82      110.50     35.43 o 
  -1   4  13     1865.08     1572.65    100.10 o 
   0   4  13     1020.12      918.76     53.00 o 
   1   4  13      200.75      160.12     30.31 o 
   2   4  13     3148.98     3573.91    138.76 o 
   3   4  13      104.33      113.89     41.61 o 
   5   4  13        1.18      -22.70     27.22 o 
   6   4  13     2724.60     2881.12    121.48 o 
   7   4  13        7.52       -1.80     30.27 o 
   8   4  13       31.06       53.69     65.09 o 
  -7   5  13      970.59     1059.22     76.35 o 
  -6   5  13      533.26      539.81     35.85 o 
  -5   5  13        9.48       -7.87     36.27 o 
  -4   5  13      271.33      278.93     46.11 o 
  -3   5  13     3377.80     2927.38    165.05 o 
  -2   5  13        1.36       -6.47     31.49 o 
  -1   5  13      610.87      503.60     53.99 o 
   0   5  13      551.51      603.42     58.49 o 
   1   5  13      665.29      703.81     53.14 o 
   2   5  13       55.98       58.75     29.95 o 
   3   5  13       23.23        5.38     26.12 o 
   4   5  13     1960.95     1657.29     87.59 o 
   5   5  13      465.21      469.61     43.63 o 
   6   5  13        3.19        0.86     28.61 o 
   7   5  13      936.49      867.99     61.72 o 
   8   5  13       34.75       44.61     32.20 o 
  -7   6  13        1.00        5.11     23.95 o 
  -6   6  13        4.33      -20.63     59.89 o 
  -5   6  13        8.60       -3.94     36.27 o 
  -4   6  13        3.36       -8.44     35.99 o 
  -3   6  13        1.88      -51.88     34.59 o 
  -2   6  13     1205.28      964.17     79.29 o 
  -1   6  13      471.32      471.26     53.99 o 
   0   6  13      108.91      107.41     36.27 o 
   1   6  13      379.02      388.13     38.66 o 
   2   6  13     6432.08     6121.42    223.67 o 
   3   6  13        7.16       41.57     27.81 o 
   5   6  13      164.68      144.01     32.07 o 
   6   6  13     2057.07     1839.72     87.18 o 
   7   6  13       47.18        0.19     29.73 o 
   8   6  13      321.14      389.48     43.28 o 
  -6   7  13      167.28      132.44     45.27 o 
  -5   7  13       92.17       50.33     41.05 o 
  -4   7  13        1.27       29.81     38.52 o 
  -3   7  13     2992.96     2712.28    158.02 o 
  -2   7  13       62.48       17.15     39.37 o 
  -1   7  13      884.98      838.20     74.79 o 
   0   7  13      466.89      529.46     56.80 o 
   1   7  13        2.04       -8.44     33.18 o 
   2   7  13       91.53       85.75     45.69 o 
   3   7  13      406.23      483.09     41.95 o 
   4   7  13      349.63      393.30     45.13 o 
   5   7  13        3.30      -24.58     26.35 o 
   6   7  13      340.80      434.71     55.96 o 
   7   7  13     5945.22     5443.04    168.68 o 
   8   7  13        2.39        6.09     24.27 o 
  -6   8  13        8.50       31.77     43.02 o 
  -5   8  13     1284.94     1029.12     86.89 o 
  -4   8  13       50.31       33.74     39.93 o 
  -3   8  13       66.19       80.42     41.90 o 
  -2   8  13     1372.35     1220.33     91.67 o 
  -1   8  13       12.04       30.65     36.83 o 
   0   8  13     1103.93     1066.24     85.20 o 
   1   8  13        4.24        8.72     34.59 o 
   2   8  13     1876.08     1752.89    115.00 o 
   3   8  13      134.33      122.22     30.46 o 
   4   8  13     2675.65     2640.36    109.75 o 
   5   8  13      531.55      430.36    155.21 o 
   6   8  13       89.36       84.77     24.29 o 
   7   8  13        4.34       11.63     23.49 o 
  -5   9  13     1715.99     1565.62    110.22 o 
  -4   9  13      107.97      134.97     45.55 o 
  -3   9  13        3.56        9.00     40.21 o 
  -2   9  13      267.59      182.49     45.55 o 
  -1   9  13      378.77      396.18     55.67 o 
   0   9  13      127.19      157.18     44.43 o 
   1   9  13       20.98       19.12     35.71 o 
   2   9  13      124.51       62.14     39.08 o 
   3   9  13      484.47      556.18     61.02 o 
   4   9  13        0.86      -30.57     25.86 o 
   5   9  13     1049.45     1087.64     51.37 o 
   6   9  13      167.91      190.93     27.65 o 
   7   9  13      416.34      447.68     35.58 o 
  -5  10  13        7.72       33.46     41.90 o 
  -4  10  13      238.18      234.22     51.74 o 
  -3  10  13       44.93       68.05     44.99 o 
  -2  10  13       34.65       69.73     42.46 o 
  -1  10  13       50.64       34.30     40.77 o 
   0  10  13      696.21      765.10     72.54 o 
   1  10  13      332.59      395.62     55.96 o 
   2  10  13      713.41      704.36     68.89 o 
   3  10  13       56.56       79.89     33.74 o 
   4  10  13     1424.74     1388.17    128.50 o 
   5  10  13      133.17      147.79     30.51 o 
   6  10  13        7.39      -13.15     23.41 o 
  -4  11  13        0.72       16.31     44.71 o 
  -3  11  13       75.16       -1.41     43.30 o 
  -2  11  13       49.12       30.65     41.33 o 
  -1  11  13       20.09        6.47     41.05 o 
   0  11  13     4969.91     4931.88    190.36 o 
   1  11  13       25.70       28.68     25.40 o 
   2  11  13       42.25       30.39     38.52 o 
   3  11  13      377.10      424.63     39.71 o 
   4  11  13       27.74       38.24     54.55 o 
   5  11  13      889.04      975.28     79.72 o 
   6  11  13       78.50       68.61     41.33 o 
  -3  12  13        2.98      -18.56     44.99 o 
  -2  12  13       89.55      126.81     48.64 o 
  -1  12  13        7.79       23.34     44.15 o 
   0  12  13      924.94     1080.30     93.91 o 
   1  12  13      527.85      627.42     46.71 o 
   2  12  13      922.86     1001.29     76.48 o 
   3  12  13      731.44      799.34     57.92 o 
   4  12  13      137.43      140.14     30.42 o 
   5  12  13        7.63      -10.12     38.24 o 
  -1  13  13      224.69      213.98     54.83 o 
   0  13  13      259.54      277.25     56.52 o 
   1  13  13      376.20      415.31     60.74 o 
   2  13  13       61.85       22.59     27.54 o 
   3  13  13      277.14      274.15     50.61 o 
  -2  -7  14       22.67       42.18     41.33 o 
  -1  -7  14       74.24       -3.09     37.96 o 
   0  -7  14      227.03      237.32     53.14 o 
   1  -7  14      644.31      658.53     77.32 o 
   2  -7  14      934.94     1008.04     92.79 o 
  -4  -6  14        0.52      -26.72     26.50 o 
  -3  -6  14       28.94      -21.33     32.05 o 
  -2  -6  14        3.14       18.00     39.93 o 
  -1  -6  14     2148.56     2358.55    150.71 o 
   0  -6  14      296.84      264.31     54.83 o 
   1  -6  14      193.24      213.14     52.86 o 
   2  -6  14       36.11       42.81     32.27 o 
   3  -6  14      138.05      210.78     38.53 o 
   4  -6  14        0.81       28.98     28.59 o 
  -5  -5  14       42.01       27.20     51.46 o 
  -4  -5  14      225.86      151.55     33.91 o 
  -3  -5  14      315.11      262.90     52.30 o 
  -2  -5  14        4.82        0.00     38.52 o 
  -1  -5  14       13.10      -32.34     33.74 o 
   0  -5  14      528.83      593.86     67.76 o 
   1  -5  14        2.94        1.07     22.52 o 
   2  -5  14        4.53       40.93     30.18 o 
   3  -5  14      269.49      282.66     39.45 o 
   4  -5  14     2011.90     1784.79     86.89 o 
   5  -5  14       12.89       30.06     63.97 o 
  -5  -4  14     1580.65     1408.10     77.04 o 
  -4  -4  14       51.31      -33.18     36.55 o 
  -3  -4  14      747.66      801.37     78.73 o 
  -2  -4  14      553.23      388.87     57.36 o 
  -1  -4  14     1724.46     1970.24    130.47 o 
   0  -4  14       99.79       79.52     30.14 o 
   1  -4  14     1157.13     1239.26     66.48 o 
   2  -4  14     1877.20     2348.34    101.07 o 
   3  -4  14        5.42       28.06     30.72 o 
   4  -4  14       33.15       43.20     33.52 o 
   5  -4  14       32.99      108.45     37.23 o 
  -6  -3  14      104.47       32.90     39.37 o 
  -5  -3  14      166.42      140.03     45.55 o 
  -4  -3  14       10.55       -9.84     36.83 o 
  -3  -3  14      121.81       65.52     40.77 o 
  -2  -3  14      249.69      194.30     47.24 o 
  -1  -3  14      148.25      173.57     30.63 o 
   0  -3  14     4074.96     4885.72    180.43 o 
   1  -3  14       19.77       18.56     28.48 o 
   2  -3  14      558.56      687.61     59.19 o 
   3  -3  14      906.68     1041.99     63.04 o 
   4  -3  14     2230.78     2346.23    104.47 o 
   5  -3  14        3.26       27.54     35.58 o 
   6  -3  14     1511.54     1337.27     78.63 o 
  -6  -2  14      371.51      333.48     55.39 o 
  -5  -2  14     2372.82     2125.45    137.78 o 
  -4  -2  14       18.40       18.84     38.52 o 
  -3  -2  14     2557.67     2628.93    108.42 o 
  -2  -2  14     1726.81     1757.10    106.57 o 
  -1  -2  14       51.36       69.22     27.53 o 
   0  -2  14      700.53      850.03     52.27 o 
   1  -2  14       80.60       98.53     30.24 o 
   2  -2  14      505.66      690.15     48.88 o 
   3  -2  14        0.17       14.55     30.11 o 
   4  -2  14      312.56      421.23     80.56 o 
   5  -2  14     2077.00     2554.59    112.33 o 
   6  -2  14       33.42       57.38     46.96 o 
   7  -2  14      450.24      377.62     50.05 o 
  -7  -1  14     1094.90     1045.43     87.73 o 
  -6  -1  14      438.64      378.75     56.24 o 
  -5  -1  14      111.54       60.17     39.37 o 
  -4  -1  14       80.81      123.31     30.23 o 
  -3  -1  14       55.20       36.15     25.94 o 
  -2  -1  14     1652.34     1769.48    107.97 o 
  -1  -1  14        0.78       32.90     25.46 o 
   0  -1  14      350.39      499.65     41.76 o 
   1  -1  14     1270.66     1404.00     69.25 o 
   2  -1  14     1974.01     2297.49     98.50 o 
   3  -1  14     1508.59     1801.21     85.98 o 
   4  -1  14       22.22       59.83     60.17 o 
   5  -1  14     1312.56     1377.12     75.94 o 
   6  -1  14      522.88      491.27     50.00 o 
   7  -1  14      211.86      278.72     58.49 o 
  -6   0  14        1.30      -36.83     31.21 o 
  -5   0  14       45.51       45.08     41.33 o 
  -3   0  14     1544.11     1375.82     90.54 o 
  -2   0  14      747.26      815.43     67.48 o 
  -1   0  14      879.16     1003.96     55.25 o 
   0   0  14       47.75       37.91     27.02 o 
   1   0  14       34.67       39.09     28.24 o 
   2   0  14       39.62       75.58     30.42 o 
   3   0  14      620.91      636.42     99.82 o 
   4   0  14      123.64      101.52     34.47 o 
   5   0  14      240.66      302.04     42.04 o 
   6   0  14       72.73      112.25     37.90 o 
   7   0  14      684.80      670.30     57.66 o 
  -6   1  14       62.16       32.49     24.41 o 
  -5   1  14      286.01      246.20     51.03 o 
  -4   1  14      169.17      139.39     38.66 o 
  -3   1  14      172.41      128.50     36.55 o 
  -2   1  14      238.58      231.13     40.49 o 
  -1   1  14      817.48      874.84     51.84 o 
   0   1  14     1798.32     1984.21    105.44 o 
   1   1  14      366.91      437.75     63.55 o 
   2   1  14     2680.65     3375.24    132.70 o 
   3   1  14      446.33      578.97     97.57 o 
   4   1  14      352.33      383.50     55.81 o 
   5   1  14     2717.05     3156.46    131.62 o 
   6   1  14       78.54       32.64     57.22 o 
   7   1  14        8.80      232.29     44.63 o 
  -7   2  14      627.96      480.26     59.33 o 
  -6   2  14       57.34       -7.31     37.12 o 
  -5   2  14      471.15      474.51     48.36 o 
  -4   2  14     1725.82     1533.28    100.10 o 
  -3   2  14       90.80       41.05     33.18 o 
  -2   2  14     6614.72     5775.47    294.40 o 
  -1   2  14      504.24      458.33     51.74 o 
   0   2  14     1200.75     1324.58     66.06 o 
   1   2  14      117.63      113.11     35.99 o 
   2   2  14        4.54      -54.62     36.41 o 
   3   2  14      460.94      520.95     62.14 o 
   4   2  14        9.67        6.22     35.57 o 
   5   2  14        0.19       19.59     32.14 o 
   6   2  14      683.76      865.32     60.13 o 
   7   2  14      370.33      430.08     49.50 o 
   8   2  14      173.13      198.47     44.35 o 
  -7   3  14      101.68       94.20     45.27 o 
  -6   3  14       52.28       -4.78     38.80 o 
  -5   3  14       20.55       41.05     38.24 o 
  -4   3  14       38.96       27.84     35.15 o 
  -3   3  14       56.76       40.21     35.15 o 
  -2   3  14      160.06       92.79     35.43 o 
  -1   3  14     1070.94      946.18     74.51 o 
   0   3  14      655.49      622.06     44.60 o 
   1   3  14     3483.97     3753.09    144.63 o 
   2   3  14      289.39      306.64     36.04 o 
   3   3  14      430.67      475.27     42.31 o 
   4   3  14      294.16      360.83     81.40 o 
   5   3  14     1082.48     1198.84     70.58 o 
   6   3  14        2.52       -5.94     31.62 o 
   7   3  14      493.87      589.79     53.64 o 
   8   3  14       37.86       60.95     39.16 o 
  -7   4  14        5.04      -62.42     41.61 o 
  -6   4  14      503.83      504.72     60.74 o 
  -5   4  14      500.15      478.85     57.08 o 
  -4   4  14      225.02      186.70     44.99 o 
  -3   4  14      104.18       62.98     37.12 o 
  -2   4  14     2158.81     1860.86    115.28 o 
  -1   4  14       20.65       39.93     34.30 o 
   0   4  14      253.34      308.42     34.71 o 
   1   4  14      950.45      985.54     57.65 o 
   2   4  14      139.68       85.60     30.43 o 
   3   4  14      111.99      132.48     31.21 o 
   4   4  14        0.02      116.41     40.77 o 
   5   4  14      215.65      227.97     39.37 o 
   6   4  14      438.82      479.90     47.46 o 
   7   4  14      170.05      162.10     44.43 o 
   8   4  14      177.41      234.48     60.88 o 
  -6   5  14       46.56       -9.56     40.77 o 
  -5   5  14        1.47      -12.93     37.96 o 
  -4   5  14      565.50      515.69     58.49 o 
  -3   5  14     1128.45      984.42     79.86 o 
  -2   5  14      147.22       82.67     37.40 o 
  -1   5  14     1409.27     1215.27     88.29 o 
   0   5  14     1280.60     1209.08     88.57 o 
   1   5  14     2976.13     2849.90    116.49 o 
   2   5  14       73.86      140.76     63.97 o 
   3   5  14      791.35      927.08     57.39 o 
   4   5  14        5.85      -19.70     27.35 o 
   5   5  14      498.85      533.37     63.27 o 
   6   5  14       27.05       44.79     32.20 o 
   8   5  14      129.15       90.44     57.08 o 
  -6   6  14     1545.05     1374.70    102.07 o 
  -5   6  14       19.46       29.52     40.49 o 
  -4   6  14       42.98       14.62     37.68 o 
  -3   6  14       68.15       68.33     39.37 o 
  -2   6  14     2313.03     1988.80    124.56 o 
  -1   6  14       67.76       30.09     35.99 o 
   0   6  14      161.30      165.62     41.33 o 
   1   6  14      483.43      499.10     56.52 o 
   2   6  14        1.76        8.59     29.49 o 
   3   6  14       15.04       14.97     27.56 o 
   4   6  14      763.42      980.04     60.20 o 
   5   6  14      379.73      402.38     41.86 o 
   6   6  14      594.97      595.23     49.45 o 
   7   6  14        0.35       14.64     31.67 o 
  -6   7  14        1.53      -19.12     41.61 o 
  -5   7  14        1.09      -37.96     40.21 o 
  -4   7  14      215.75      275.56     51.46 o 
  -3   7  14      147.73      105.72     42.74 o 
  -2   7  14       58.62       -1.69     39.08 o 
  -1   7  14     3266.46     3106.49    176.58 o 
   0   7  14      105.46      109.94     40.49 o 
   1   7  14      281.96      280.90     48.36 o 
   2   7  14        2.23      -16.76     27.98 o 
   3   7  14     3604.12     3565.38    175.74 o 
   4   7  14       60.34      113.29     31.14 o 
   5   7  14      361.14      331.48     39.87 o 
   6   7  14     1291.25     1362.12     73.85 o 
   7   7  14      832.11      812.33     80.42 o 
  -5   8  14       35.46        4.22     42.74 o 
  -4   8  14        6.04      -22.78     40.49 o 
  -3   8  14       44.20       46.68     40.77 o 
  -2   8  14      336.53      320.83     52.58 o 
  -1   8  14       24.70       37.12     40.21 o 
   0   8  14      122.04      149.03     44.15 o 
   1   8  14      589.72      616.07     66.08 o 
   2   8  14      105.64       96.16     42.74 o 
   3   8  14       20.81       36.83     29.69 o 
   4   8  14     1057.65     1150.76     66.50 o 
   5   8  14      200.05      232.67     36.69 o 
   6   8  14        2.96        0.20     22.83 o 
   7   8  14       17.22        4.16     25.19 o 
  -5   9  14      817.63      756.94     76.48 o 
  -4   9  14      320.18      287.37     55.39 o 
  -3   9  14       29.20       52.30     41.33 o 
  -2   9  14      122.76      158.87     46.39 o 
  -1   9  14     3020.05     3107.06    179.96 o 
   0   9  14      130.34       65.52     43.02 o 
   1   9  14      133.86      166.46     45.55 o 
   2   9  14       75.29      118.66     43.02 o 
   3   9  14     1332.42     1443.87    106.57 o 
   4   9  14       30.93       95.20     44.29 o 
   5   9  14      287.86      315.71     39.55 o 
   6   9  14      236.37      177.20     29.63 o 
  -4  10  14      605.78      611.57     69.73 o 
  -3  10  14      198.29      213.98     52.30 o 
  -2  10  14       28.37       42.74     45.55 o 
  -1  10  14        5.27        5.34     41.61 o 
   0  10  14       22.86       45.55     42.46 o 
   1  10  14      512.33      586.26     65.80 o 
   2  10  14       20.31        6.75     39.65 o 
   3  10  14      142.10      127.66     46.68 o 
   4  10  14     1263.30     1253.99     68.69 o 
   5  10  14       24.97       -2.67     23.28 o 
   6  10  14       12.96       -9.62     23.91 o 
  -3  11  14      329.94      330.39     58.77 o 
  -2  11  14        3.61      -49.21     41.90 o 
  -1  11  14     2774.73     2875.93    172.65 o 
   0  11  14       32.69       21.02     28.78 o 
   1  11  14      710.93      739.29     51.58 o 
   2  11  14      354.83      372.15     39.84 o 
   3  11  14       15.87       -9.84     26.39 o 
   4  11  14      101.61      111.00     37.68 o 
   5  11  14      143.91      161.07     32.60 o 
  -1  12  14      910.98     1087.33     96.45 o 
   0  12  14       35.06        9.00     44.43 o 
   1  12  14      176.98      230.86     34.78 o 
   2  12  14      162.53      141.43     66.08 o 
   3  12  14        4.48      -39.68     34.30 o 
  -2  -6  15       12.08       44.71     42.18 o 
  -1  -6  15      399.98      342.20     57.92 o 
   0  -6  15       64.01       12.37     42.46 o 
   1  -6  15      498.68      533.40     70.30 o 
   2  -6  15       31.28        1.97     46.39 o 
  -3  -5  15       92.06       52.58     43.30 o 
  -2  -5  15      151.23       66.36     44.15 o 
  -1  -5  15      598.66      674.27     75.64 o 
   0  -5  15     2132.91     2185.06    143.68 o 
   1  -5  15       13.60       55.39     46.11 o 
   2  -5  15       23.03       -0.23     32.06 o 
   3  -5  15      122.86      161.31     38.15 o 
  -4  -4  15      154.23      123.16     47.80 o 
  -3  -4  15      110.25       93.63     44.99 o 
  -2  -4  15      204.91      223.26     50.33 o 
  -1  -4  15      542.63      549.71     67.76 o 
   0  -4  15       34.99       54.21     41.33 o 
   1  -4  15     1308.34     1436.11     73.85 o 
   2  -4  15      506.70      569.84     48.35 o 
   3  -4  15       78.43       91.75     35.79 o 
   4  -4  15      108.57       90.02     37.75 o 
  -5  -3  15       81.15       39.08     41.61 o 
  -4  -3  15     2479.66     2087.77    141.15 o 
  -3  -3  15      166.97       85.76     43.86 o 
  -2  -3  15      933.99      774.66     77.89 o 
  -1  -3  15     2611.85     2630.74     89.27 o 
   0  -3  15      917.17      999.27     58.60 o 
   1  -3  15        8.90        9.23     30.66 o 
   2  -3  15       22.91        8.96     30.84 o 
   3  -3  15      597.57      615.23     50.82 o 
   4  -3  15       58.46       71.04     36.25 o 
   5  -3  15        3.65       65.48     38.35 o 
  -5  -2  15       56.24      -26.71     37.12 o 
  -4  -2  15       16.76       -1.12     39.37 o 
  -3  -2  15      637.49      731.92     75.92 o 
  -2  -2  15      115.54      113.44     28.46 o 
  -1  -2  15      318.05      356.67     37.31 o 
   0  -2  15        2.40        3.96     28.64 o 
   1  -2  15     2326.21     2415.03    102.26 o 
   2  -2  15       98.26      119.75     34.78 o 
   3  -2  15      900.58      979.05     62.16 o 
   4  -2  15     2009.97     2293.12    104.75 o 
   5  -2  15     3185.46     3526.53    146.63 o 
   6  -2  15      373.18      457.69     53.37 o 
  -6  -1  15       32.67       81.54     43.30 o 
  -5  -1  15      336.71      247.44     45.55 o 
  -4  -1  15      770.70      675.12     74.51 o 
  -3  -1  15      144.56      167.91     31.46 o 
  -2  -1  15     1938.43     1860.58    113.60 o 
  -1  -1  15     2216.35     2404.59     99.28 o 
   0  -1  15       77.99       50.99     29.51 o 
   1  -1  15      161.50      231.93     62.14 o 
   2  -1  15        5.02       38.06     30.67 o 
   3  -1  15      435.39      484.86     45.97 o 
   4  -1  15        2.94      -29.29     33.26 o 
   5  -1  15       22.77       74.35     37.98 o 
   6  -1  15      362.20      308.21     47.33 o 
  -6   0  15      523.25      449.05     61.30 o 
  -5   0  15       32.88       36.55     40.49 o 
  -4   0  15      256.60       59.15     83.93 o 
  -3   0  15      915.33      813.74     70.30 o 
  -2   0  15      146.71      140.59     40.49 o 
  -1   0  15     1874.34     2263.98     95.27 o 
   0   0  15     1262.94     1421.75     69.68 o 
   1   0  15     1060.98     1225.91     64.99 o 
   2   0  15       60.15       37.85     45.97 o 
   3   0  15     1545.10     1644.44     81.88 o 
   4   0  15     2516.06     2535.61    111.54 o 
   5   0  15       27.93       66.18     38.13 o 
   6   0  15      374.55      446.38     51.60 o 
  -5   1  15      972.35      808.93     59.33 o 
  -4   1  15        3.60       -1.21     25.45 o 
  -3   1  15     2866.88     2582.09    147.34 o 
  -2   1  15      687.97      536.21     56.80 o 
  -1   1  15     1774.34     1768.97     80.32 o 
   0   1  15      414.41      407.04     40.49 o 
   1   1  15     1913.85     1956.10     86.97 o 
   2   1  15      311.61      310.81     50.19 o 
   3   1  15       20.10      -16.63     30.22 o 
   4   1  15      201.30      174.08     36.97 o 
   5   1  15      521.44      460.95     49.19 o 
   6   1  15      324.32      317.17     47.85 o 
   7   1  15       99.50      164.03     44.00 o 
  -6   2  15       44.12        7.31     40.49 o 
  -5   2  15      129.76      170.27     59.75 o 
  -4   2  15       22.54      -51.03     34.02 o 
  -3   2  15     2901.85     2302.31    134.69 o 
  -2   2  15      113.34      132.16     39.37 o 
  -1   2  15       35.54       21.09     36.55 o 
   0   2  15      937.58     1035.17     59.28 o 
   1   2  15       17.88        2.27     27.58 o 
   2   2  15     2046.60     2283.82     98.90 o 
   3   2  15     1119.16     1118.56     64.72 o 
   4   2  15      725.72      779.77     55.41 o 
   5   2  15        5.15      -10.20     75.64 o 
   6   2  15      994.15     1042.32     68.87 o 
   7   2  15       11.41      -53.09     35.81 o 
  -6   3  15     1213.95     1080.58     89.13 o 
  -5   3  15      107.65       45.55     40.21 o 
  -4   3  15      439.90      367.50     52.02 o 
  -3   3  15     2256.45     1890.67    117.53 o 
  -2   3  15      309.46      237.32     44.15 o 
  -1   3  15        7.25       40.49     35.15 o 
   0   3  15      141.58       96.23     32.01 o 
   1   3  15      899.97      914.19     56.47 o 
   2   3  15      173.44      221.93     35.59 o 
   3   3  15       56.80       36.37     30.59 o 
   4   3  15      246.67      309.53     68.61 o 
   5   3  15      364.46      367.13     43.85 o 
   6   3  15        0.47       -0.80     35.19 o 
   7   3  15      842.78      863.43     64.65 o 
  -6   4  15       67.04       98.41     46.11 o 
  -5   4  15      348.91      278.09     51.18 o 
  -4   4  15        2.26      -35.99     36.83 o 
  -3   4  15       12.74        0.56     35.99 o 
  -2   4  15      563.51      528.62     57.64 o 
  -1   4  15     1609.90     1330.27     95.04 o 
   0   4  15      115.28       81.99     51.46 o 
   1   4  15     1174.08     1084.58     62.60 o 
   2   4  15     3072.70     3427.32    136.09 o 
   3   4  15      124.68      130.82     32.88 o 
   4   4  15        6.13      -12.49     29.92 o 
   5   4  15      350.77      368.59     43.34 o 
   6   4  15     1299.12     1247.96    102.35 o 
   7   4  15       17.17      -26.60     35.17 o 
  -6   5  15       88.72       99.54     44.43 o 
  -5   5  15      156.37      121.75     46.39 o 
  -4   5  15      537.76      375.66     55.11 o 
  -3   5  15      374.94      366.94     54.55 o 
  -2   5  15       21.87       33.74     37.68 o 
  -1   5  15      706.80      702.11     65.52 o 
   0   5  15      128.20       72.83     40.21 o 
   1   5  15      116.02      108.70     33.02 o 
   2   5  15     1396.77     1160.72     65.10 o 
   3   5  15      152.89      103.79     37.96 o 
   4   5  15      442.60      481.86     61.30 o 
   5   5  15       44.36       21.84     32.01 o 
   6   5  15      174.31      230.01     61.30 o 
   7   5  15     2058.73     2106.94    102.09 o 
  -5   6  15       81.36        7.31     41.90 o 
  -4   6  15        5.30      -54.27     37.68 o 
  -3   6  15      458.26      427.11     58.20 o 
  -2   6  15     1246.86     1136.25     89.42 o 
  -1   6  15       69.18       64.95     40.49 o 
   0   6  15      175.03      126.25     42.18 o 
   1   6  15      173.04      157.18     45.83 o 
   2   6  15     2533.10     2504.48    108.16 o 
   3   6  15       11.83      -18.20     28.50 o 
   4   6  15     1527.63     1451.04     83.51 o 
   5   6  15       18.11       17.58     49.77 o 
   7   6  15        2.19      -48.49     32.33 o 
  -5   7  15     1246.90     1156.78     94.76 o 
  -4   7  15       23.23      -28.68     41.61 o 
  -3   7  15       71.26       41.90     42.18 o 
  -2   7  15       43.23      109.10     44.43 o 
  -1   7  15      873.20      828.64     74.51 o 
   0   7  15      209.21      169.55     45.55 o 
   1   7  15        2.71      -13.78     37.12 o 
   2   7  15      823.52      707.41     52.09 o 
   3   7  15      386.89      346.53     41.71 o 
   4   7  15      223.40      156.08     39.93 o 
   5   7  15       34.03       22.02     31.68 o 
   6   7  15      120.78       81.46     34.59 o 
  -4   8  15       84.35      115.85     45.55 o 
  -3   8  15      271.75      203.86     51.18 o 
  -2   8  15      449.13      456.92     59.89 o 
  -1   8  15       61.23       37.68     40.49 o 
   0   8  15     2678.27     2504.48    151.84 o 
   1   8  15        0.03      -37.40     38.24 o 
   2   8  15      307.37      294.12     55.11 o 
   3   8  15       16.51      -24.37     29.44 o 
   4   8  15     2856.88     2746.31    116.61 o 
   5   8  15      279.73      351.73     42.55 o 
   6   8  15       89.89      188.93    105.44 o 
  -4   9  15       48.31       47.80     45.83 o 
  -3   9  15       64.52       20.81     44.71 o 
  -2   9  15      103.97       91.10     46.11 o 
  -1   9  15       77.34      100.38     46.96 o 
   0   9  15      338.19      337.14     56.52 o 
   1   9  15       42.26       17.43     40.77 o 
   2   9  15      325.66      449.89     60.74 o 
   3   9  15      482.17      488.41     63.27 o 
   4   9  15      131.72      207.54     36.23 o 
   5   9  15     3972.24     2455.84    150.15 o 
  -3  10  15       17.54      -28.68     44.71 o 
  -2  10  15        3.07        5.34     43.30 o 
  -1  10  15        3.36       14.06     41.61 o 
   0  10  15     1935.25     1915.41    129.34 o 
   1  10  15       32.24       -0.84     42.74 o 
   2  10  15      434.64      497.41     64.67 o 
   3  10  15      310.64      427.96     62.42 o 
   4  10  15      730.11      825.27     78.17 o 
   5  10  15      176.80      196.11     49.87 o 
  -2  11  15      104.72       87.45     50.89 o 
  -1  11  15        0.09       -2.53     44.71 o 
   0  11  15      463.37      506.97     67.20 o 
   1  11  15      119.47      159.99     51.18 o 
   2  11  15       27.04       -2.06     37.82 o 
   3  11  15        4.99       35.89     29.98 o 
   4  11  15      100.19      107.91     32.50 o 
  -1  -5  16      345.09      286.52     59.33 o 
   0  -5  16     1310.57     1246.20    102.63 o 
  -3  -4  16     1115.87     1061.74     95.88 o 
  -2  -4  16      379.33      320.83     58.77 o 
  -1  -4  16      247.12      210.04     53.71 o 
   0  -4  16      390.90      411.37     65.52 o 
   1  -4  16      408.85      407.22     44.91 o 
   2  -4  16      188.80      176.89     65.37 o 
   3  -4  16        0.01      -22.40     34.91 o 
  -4  -3  16        1.80       52.02     43.86 o 
  -3  -3  16      181.04      224.10     53.42 o 
  -2  -3  16        7.89       14.06     41.33 o 
  -1  -3  16       25.29      -33.18     37.96 o 
   0  -3  16      796.71      932.63     58.30 o 
   1  -3  16      135.30      213.63     37.83 o 
   2  -3  16     1445.45     1456.37     77.22 o 
   3  -3  16      120.72      141.14     38.39 o 
   4  -3  16        5.50       30.10     37.54 o 
  -4  -2  16      124.26       68.89     48.93 o 
  -3  -2  16     2610.59     2331.84    152.40 o 
  -2  -2  16       99.39       32.34     43.02 o 
  -1  -2  16      243.97      273.82     36.87 o 
   0  -2  16     1468.52     1739.04    129.48 o 
   1  -2  16       96.69      151.49     36.12 o 
   2  -2  16       92.07      103.56     71.42 o 
   3  -2  16      186.59      194.17     39.45 o 
   4  -2  16      340.06      302.01     45.20 o 
  -5  -1  16      116.89        3.09     19.40 o 
  -4  -1  16        2.68       43.86     41.61 o 
  -3  -1  16       46.36       18.84     43.30 o 
  -2  -1  16     2378.71     2426.88    140.31 o 
  -1  -1  16      108.40       80.72     31.08 o 
   0  -1  16      160.21      206.96     34.59 o 
   1  -1  16      409.39      448.70     43.64 o 
   2  -1  16     3888.51     4198.60    162.93 o 
   3  -1  16      553.04      702.89    140.73 o 
   4  -1  16      501.01      432.46     49.65 o 
   5  -1  16     4498.21     5137.68    289.76 o 
  -5   0  16      370.61      305.08     59.05 o 
  -4   0  16     1320.77      717.58     72.83 o 
  -3   0  16      875.01      766.22     68.33 o 
  -2   0  16        2.72       38.80     37.40 o 
  -1   0  16      150.65      132.86     31.41 o 
   0   0  16     1136.45     1100.22     61.65 o 
   1   0  16        0.55      -13.02     30.67 o 
   2   0  16       52.24       74.37     33.31 o 
   3   0  16     1417.86     1856.06     89.83 o 
   4   0  16      132.15      171.98     41.36 o 
   5   0  16       22.09       36.04     63.13 o 
  -5   1  16      110.93       50.61     44.15 o 
  -4   1  16      190.95      159.46     32.83 o 
  -3   1  16        6.95       35.43     36.83 o 
  -2   1  16      573.29      513.16     58.20 o 
  -1   1  16      270.52      203.58     45.55 o 
   0   1  16      248.70      263.96     76.20 o 
   1   1  16     1415.85     1575.01     76.71 o 
   2   1  16     1359.35     1293.47     70.05 o 
   3   1  16        6.23       -9.46     32.76 o 
   4   1  16      561.88      514.48     50.00 o 
   5   1  16     1086.71     1074.72     72.69 o 
   6   1  16       71.40      103.22     42.78 o 
  -5   2  16      827.06      732.65     58.91 o 
  -4   2  16       44.64       59.05     39.65 o 
  -3   2  16       34.31       80.14     39.65 o 
  -2   2  16      227.14      171.80     43.58 o 
  -1   2  16      188.57      198.23     46.96 o 
   0   2  16      132.40       88.95     32.43 o 
   1   2  16       92.76      110.28     33.24 o 
   2   2  16      199.15      158.80     35.69 o 
   3   2  16      576.29      545.96     64.39 o 
   4   2  16        0.19       14.33     33.96 o 
   5   2  16      171.65      245.06     56.52 o 
   6   2  16       94.92      128.41     43.06 o 
  -5   3  16      117.27       15.46     41.05 o 
  -4   3  16       28.54       19.96     38.52 o 
  -3   3  16      694.79      530.31     58.49 o 
  -2   3  16     2980.34     2475.80    146.50 o 
  -1   3  16        0.79       -3.09     36.27 o 
   0   3  16     1724.57     1642.11     79.82 o 
   1   3  16     1847.65     1746.30     82.73 o 
   2   3  16        2.67       31.12     30.87 o 
   3   3  16     1109.79     1325.43     73.25 o 
   4   3  16        0.49      -17.23     41.90 o 
   5   3  16      575.65      581.00    110.22 o 
   6   3  16       14.33      -23.36     37.27 o 
  -5   4  16      281.73      264.03     53.14 o 
  -4   4  16     6227.19     5475.73    287.93 o 
  -3   4  16      127.60      125.13     43.30 o 
  -2   4  16      814.81      660.50     64.95 o 
  -1   4  16       15.64       29.81     38.80 o 
   0   4  16      161.33      147.62     44.43 o 
   1   4  16       37.29       40.54     31.20 o 
   2   4  16       49.27       68.76     32.50 o 
   3   4  16      195.73      243.74     45.69 o 
   4   4  16      139.18      121.14     36.39 o 
   5   4  16      324.40      399.34     72.54 o 
   6   4  16      826.96      888.49     64.57 o 
  -5   5  16        0.32       23.62     42.18 o 
  -4   5  16        9.59       -9.84     41.05 o 
  -3   5  16      270.32      246.32     49.21 o 
  -2   5  16        2.72       -7.31     36.27 o 
  -1   5  16     1390.41     1205.99     93.07 o 
   0   5  16      691.75      574.74     63.55 o 
   1   5  16      280.18      240.61     38.75 o 
   2   5  16       64.48       76.34     33.21 o 
   3   5  16     1188.64     1257.94     69.96 o 
   4   5  16       45.33       21.48     32.89 o 
   5   5  16        0.36       40.12     34.83 o 
   6   5  16        3.83      -48.05     33.24 o 
  -4   6  16      188.68       72.83     45.83 o 
  -3   6  16        0.25      -55.67     37.12 o 
  -2   6  16      825.96      830.33     75.36 o 
  -1   6  16      229.17      252.22     49.49 o 
   0   6  16       55.15       39.65     41.61 o 
   1   6  16       45.13       17.71     41.90 o 
   2   6  16       10.13       -5.08     30.69 o 
   3   6  16        4.76       17.50     31.35 o 
   4   6  16      118.81      166.81     37.70 o 
   5   6  16      383.12      391.72     46.14 o 
   6   6  16      192.05      243.40     42.71 o 
  -4   7  16      271.31      317.17     59.33 o 
  -3   7  16       32.19      -22.49     43.30 o 
  -2   7  16      323.42      318.02     55.39 o 
  -1   7  16     2794.91     2691.19    161.40 o 
   0   7  16      307.09      254.47     53.14 o 
   1   7  16       12.21       20.81     41.90 o 
   2   7  16       25.10       96.45     44.99 o 
   3   7  16     2010.42     1939.24     92.23 o 
   4   7  16       72.08       70.99     34.10 o 
   5   7  16      115.11       87.64     35.91 o 
  -3   8  16       25.66       19.68     42.74 o 
  -2   8  16       18.29      -27.56     41.33 o 
  -1   8  16       22.91       37.96     43.30 o 
   0   8  16       32.29       30.09     42.74 o 
   1   8  16       12.46      -37.96     40.77 o 
   2   8  16      113.48       71.70     47.24 o 
   3   8  16      101.05       68.69     35.47 o 
   4   8  16      797.28      732.30     55.58 o 
   5   8  16      151.84      151.95     52.58 o 
  -3   9  16      429.06      350.63     60.74 o 
  -2   9  16       78.53       77.04     47.52 o 
  -1   9  16      184.00      219.04     53.42 o 
   0   9  16        4.12       -3.94     43.58 o 
   1   9  16     1481.12     1532.44    114.44 o 
   2   9  16       30.09       73.11     47.80 o 
   3   9  16      124.90      170.96     49.77 o 
   4   9  16      437.08      469.62     47.31 o 
  -1  10  16      155.54      154.37     52.86 o 
   0  10  16       43.78       38.52     46.96 o 
   1  10  16       54.58       12.93     46.39 o 
   2  10  16      126.76      191.20     54.55 o 
   3  10  16      200.19      189.24     54.27 o 
  -1  -3  17       97.01       -3.66     42.18 o 
   1  -3  17        4.44       14.39     34.74 o 
  -2  -2  17      102.06       69.17     46.68 o 
  -1  -2  17      114.85      123.72     44.71 o 
   0  -2  17      412.23      426.83     43.83 o 
   1  -2  17     1162.96     1112.57     86.46 o 
   2  -2  17        0.02      -13.59     35.54 o 
   3  -2  17      128.03       99.40     40.22 o 
  -3  -1  17      816.38      676.52     78.73 o 
  -2  -1  17     1431.03     1300.18     93.07 o 
  -1  -1  17      354.96      438.88     41.71 o 
   0  -1  17        1.70      -37.21     31.41 o 
   1  -1  17      388.92      336.04     42.90 o 
   2  -1  17      146.50      162.93     38.37 o 
   3  -1  17      127.00      183.26     41.65 o 
   4  -1  17      710.53      688.34     60.08 o 
  -4   0  17      159.30      164.21     50.89 o 
  -3   0  17       47.45       40.64     39.22 o 
  -2   0  17       20.14       12.09     38.24 o 
  -1   0  17     1313.24     1198.11     90.54 o 
   0   0  17      326.47      350.68     40.87 o 
   1   0  17       28.29      -19.53     31.67 o 
   2   0  17      783.13      944.11     61.96 o 
   3   0  17     4713.35     4851.46    188.28 o 
   4   0  17     2121.16     2555.13    116.11 o 
  -4   1  17      525.08      410.11     43.24 o 
  -3   1  17     1558.01     1423.90    101.79 o 
  -2   1  17      510.91      411.37     56.24 o 
  -1   1  17      121.29       60.45     40.21 o 
   0   1  17       24.89       42.93     31.30 o 
   1   1  17      917.88     1000.26     61.99 o 
   2   1  17      131.72      159.12     38.03 o 
   3   1  17       18.76        5.48     35.53 o 
   4   1  17      111.46       52.52     38.95 o 
   5   1  17      108.09      102.73     42.99 o 
  -4   2  17       88.50       89.64     32.80 o 
  -3   2  17       62.70      122.03     44.43 o 
  -2   2  17      358.82      388.03     55.11 o 
  -1   2  17     1410.56     1226.23     94.20 o 
   0   2  17      307.73      277.66     38.91 o 
   1   2  17      235.13      230.62     37.49 o 
   2   2  17     2179.65     2134.60     97.67 o 
   3   2  17      531.84      441.73     48.44 o 
   4   2  17       88.20      110.10     39.91 o 
   5   2  17      340.33      394.14     50.48 o 
  -4   3  17      338.91      211.45     49.49 o 
  -3   3  17     1852.22     1580.80    110.79 o 
  -2   3  17       60.08       -8.15     39.65 o 
  -1   3  17      437.25      389.72     57.64 o 
   0   3  17       21.05       11.57     31.12 o 
   1   3  17      267.30      281.33     39.52 o 
   2   3  17       28.40       19.05     33.44 o 
   3   3  17      269.53      264.59     61.58 o 
   4   3  17      582.21      609.95     53.81 o 
   5   3  17       30.50       36.78     53.42 o 
  -4   4  17      119.89       39.93     44.43 o 
  -3   4  17      261.68      235.35     51.74 o 
  -2   4  17      637.21      608.48     66.92 o 
  -1   4  17      392.17      411.93     56.80 o 
   0   4  17       70.13       25.03     42.18 o 
   1   4  17      710.75      609.48     51.52 o 
   2   4  17     1925.07     1868.78     89.56 o 
   3   4  17      196.74      205.42     40.63 o 
   4   4  17      245.16      240.56     42.86 o 
   5   4  17       52.31       45.66     38.28 o 
  -4   5  17      672.37      565.18     67.20 o 
  -3   5  17      254.01      312.11     54.55 o 
  -2   5  17      108.52       53.99     42.46 o 
  -1   5  17      834.80      682.15     70.86 o 
   0   5  17      143.32      187.55     50.61 o 
   1   5  17       28.34       12.80     32.97 o 
   2   5  17        4.56       -0.32     31.92 o 
   3   5  17      254.98      219.29     39.66 o 
   4   5  17      221.26      247.81     42.29 o 
   5   5  17       74.84       50.78     37.83 o 
  -3   6  17      714.65      614.66     70.01 o 
  -2   6  17      542.47      521.59     65.80 o 
  -1   6  17       46.21       37.12     43.30 o 
   0   6  17      730.79      729.10     74.23 o 
   1   6  17      276.65      199.36     52.86 o 
   2   6  17     1034.07      960.10     62.39 o 
   3   6  17      241.80      230.29     39.99 o 
   4   6  17     1343.30     1207.94     72.96 o 
   5   6  17        9.95      -29.26     34.81 o 
  -3   7  17        4.62      -45.83     43.86 o 
  -2   7  17        4.10      -15.18     42.18 o 
  -1   7  17      312.07      252.22     54.27 o 
   0   7  17     1657.80     1480.70    110.22 o 
   1   7  17       39.37       30.37     45.55 o 
   2   7  17      208.34      174.89     50.61 o 
   3   7  17      223.01      227.71     41.87 o 
   4   7  17        2.22       36.02     65.37 o 
  -2   8  17      273.83      275.00     57.92 o 
  -1   8  17       22.57       48.36     45.55 o 
   0   8  17     1938.36     2119.27    140.31 o 
   1   8  17      118.73       51.18     50.33 o 
   2   8  17       45.39       53.99     47.80 o 
   3   8  17       71.14       46.39     45.27 o 
   4   8  17     1079.67      973.28     64.80 o 
  -1   9  17       49.15       52.58     48.36 o 
   0   9  17       99.26      102.91     49.49 o 
   1   9  17       48.89       76.48     51.18 o 
   2   9  17      421.94      473.51     69.17 o 
   0  -1  18       81.14       72.07     35.53 o 
   1  -1  18       55.95       58.48     35.60 o 
  -1   0  18      284.28      337.42     52.86 o 
   0   0  18      441.40      513.17     47.95 o 
   1   0  18      206.43      205.02     54.55 o 
   2   0  18      247.06      197.92     40.99 o 
  -2   1  18      932.02      828.36     74.79 o 
  -1   1  18       52.16        7.59     41.33 o 
   0   1  18     1948.35     1868.49     88.49 o 
   1   1  18     1077.34     1013.70     77.32 o 
   2   1  18       55.82       58.92     37.38 o 
   3   1  18     2012.07     2226.60    104.29 o 
  -2   2  18      576.14      590.76     67.76 o 
  -1   2  18       60.48       11.53     42.18 o 
   0   2  18      113.94      116.28     35.54 o 
   1   2  18      387.41      542.20     49.63 o 
   2   2  18      277.45      304.16     43.63 o 
   3   2  18      559.18      601.08     54.00 o 
  -2   3  18      169.38      176.30     51.18 o 
  -1   3  18      356.27      406.87     60.17 o 
   0   3  18     1981.70     1733.20    117.53 o 
   1   3  18      678.88      724.49     55.79 o 
   2   3  18       50.83       57.54     40.07 o 
   3   3  18      725.79      682.90     56.73 o 
  -2   4  18      236.63      231.13     53.99 o 
  -1   4  18       29.88       35.15     44.43 o 
   0   4  18       25.04       23.34     42.46 o 
   1   4  18      176.61      236.01     39.85 o 
   2   4  18        1.55       22.25     34.70 o 
   3   4  18       30.71       49.60     39.65 o 
  -2   5  18      248.70      233.66     55.39 o 
  -1   5  18     1234.36      964.73     86.89 o 
   0   5  18      269.28      241.82     55.39 o 
   1   5  18        1.66      -19.12     42.74 o 
   2   5  18        0.76        4.40     39.51 o 
   3   5  18     1317.98     1204.63     89.98 o 
  -1   6  18       12.96      -34.59     42.74 o 
   0   6  18       50.03       36.83     45.83 o 
   1   6  18      154.89      195.98     55.11 o 
   2   6  18        6.63       45.14     35.33 o 
   3   6  18       14.20      -10.71     35.46 o 
  -1   7  18      849.17      811.77     83.79 o 
   0   7  18       33.42        6.19     46.68 o 
   1   7  18      128.34      157.74     53.99 o 
   2   7  18      112.04       28.12     48.64 o 
                                                 
